# Supplementary material for: Coastal phytoplankton blooms expand and intensify in the 21st century
Source: Nature. 2023 Mar 1;615(7951):280–4. doi: 10.1038/s41586-023-05760-y (PMC9995273; doi:10.1038/s41586-023-05760-y)
Supplement: Supplementary file 4 — This file contains source data for Supplementary Fig. 1. [file 41586_2023_5760_MOESM4_ESM.xlsx]

## Sheet: Supplementary Fig.1b
Year	Annual valid pixel(×10^5)	JFM(×10^4)	AMJ(×10^4)	JAS(×10^4)	OND(×10^4)
2003	2.02894	6.2307	5.8991	5.5969	5.76675
2004	1.77614	6.41705	5.82995	6.0432	6.2194
2005	1.56665	6.1975	5.0785	5.1674	5.5201
2006	1.92915	4.7373	6.1575	5.5832	5.4093
2007	1.87177	5.8256	5.6526	5.3875	5.4187
2008	2.00602	5.8001	6.1095	5.5133	5.7476
2009	2.00178	5.887	6.2063	5.3879	5.53075
2010	1.97591	6.0914	5.73785	5.41305	5.473
2011	1.76595	5.7049	5.5946	4.8063	4.38655
2012	1.98265	5.8579	5.9025	5.3508	5.6789
2013	2.11404	5.66755	6.2744	5.62	5.7764
2014	2.09076	5.9174	6.2434	5.773	5.64225
2015	2.01976	6.1588	5.9808	5.7642	5.7202
2016	2.0568	6.1409	6.3943	5.57	5.65225
2017	2.14252	6.0756	6.5764	5.5442	5.59095
2018	2.11899	5.7299	6.35705	5.32195	5.9102
2019	2.03696	6.192	6.0088	5.8701	5.80375
2020	1.91464	6.1861	6.421	4.4604	5.5121
