# Supplementary material for: Coastal phytoplankton blooms expand and intensify in the 21st century
Source: Nature. 2023 Mar 1;615(7951):280–4. doi: 10.1038/s41586-023-05760-y (PMC9995273; doi:10.1038/s41586-023-05760-y)
Supplement: Supplementary file 5 — Source Data Fig. 1 [file 41586_2023_5760_MOESM5_ESM.xlsx]

## Sheet: Fig.1b&1c
Continent	Bloom counts	Affected area (×10^6 km2)
South America	8.38889	3.71058
Africa	6.33333	2.89356
Europe	4.61111	9.52498
North America	3.83333	6.78138
Asia	3.83333	5.71999
Australia	2.38889	2.8416
Global	4.27778	31.4721
