# Supplementary material for: Coastal phytoplankton blooms expand and intensify in the 21st century
Source: Nature. 2023 Mar 1;615(7951):280–4. doi: 10.1038/s41586-023-05760-y (PMC9995273; doi:10.1038/s41586-023-05760-y)
Supplement: Supplementary file 6 — Source Data Fig. 2 [file 41586_2023_5760_MOESM6_ESM.xlsx]

## Sheet: Fig.2b
Year	Bloom frequency (×10^3)	Affected area (×10^6 km2)
2003	1.54231	30.0403
2004	2.04825	30.384
2005	2.04292	30.8055
2006	1.73468	31.1789
2007	1.70637	30.7842
2008	1.66312	31.7936
2009	1.49078	31.1124
2010	1.80817	31.6357
2011	1.50949	30.2901
2012	1.66312	31.463
2013	2.4428	31.6974
2014	1.9263	31.3685
2015	2.38238	32.6387
2016	2.63442	30.9919
2017	1.91003	30.6281
2018	2.4688	32.4106
2019	2.13262	33.2657
2020	2.45527	34.0092
