# Supplementary material for: Coastal phytoplankton blooms expand and intensify in the 21st century
Source: Nature. 2023 Mar 1;615(7951):280–4. doi: 10.1038/s41586-023-05760-y (PMC9995273; doi:10.1038/s41586-023-05760-y)
Supplement: Supplementary file 7 — Source Data Fig. 3 [file 41586_2023_5760_MOESM7_ESM.xlsx]

## Sheet: Figure 3c
	California Current			Gulf Stream			Canary Current			Malvinas Current			Benguela Current			Oyashio Current			Alaska Current			Baltic Sea
	bloom	sst_grad	sst	bloom	sst_grad	sst	bloom	sst_grad	sst	bloom	sst_grad	sst	bloom	sst_grad	sst	bloom	sst_grad	sst	bloom	sst_grad	sst	bloom	sst_grad	sst
2003	9.87071	8.08415	25.9855	3.18488	17.2743	12.0665	1.95869	8.25473	22.3425	10.2569	8.38436	13.3871	14.6538	10.8373	20.2155	2.20475	12.0085	12.6325	1.38672	5.8654	9.54017	3.85803	8.20339	9.50658
2004	8.84159	8.27922	26.1628	3.86011	16.6379	12.1313	1.40791	8.15102	22.5202	9.01447	8.31145	13.7855	18.2093	10.6946	19.9924	2.89338	12.3726	13.0117	1.34596	6.16225	9.7141	4.0003	8.03495	9.58941
2005	6.68528	8.17585	26.0494	4.85208	17.0571	12.6029	1.7358	8.25063	22.5479	9.06571	8.30583	13.8396	17.4927	11.0099	20.4522	3.17743	12.9405	13.1061	1.51233	6.10673	9.858	5.29602	9.33746	10.1482
2006	6.98283	8.07249	26.264	4.48479	17.1874	12.9421	1.511	7.9237	22.8271	9.50949	8.62828	13.3777	18.5227	10.2812	20.1471	2.24269	12.7253	12.9633	1.44276	6.31236	9.15065	4.63284	8.90439	10.5407
2007	9.84371	8.36689	25.7924	5.32654	20.2651	12.4642	2.04883	7.953	22.3878	9.11404	8.44634	13.5391	16.5249	11.5928	20.373	2.85467	13.7767	12.8503	1.65243	6.27126	8.70856	5.41839	8.05739	10.2524
2008	8.54935	8.69524	25.8241	4.78137	18.9939	12.648	1.82574	8.02293	22.4475	13.3879	9.04618	13.4171	16.96	11.8653	20.1922	3.12649	13.9473	13.4267	1.26413	6.21164	8.17783	4.86163	7.94245	9.97137
2009	6.85103	8.21625	26.0961	5.64826	19.4992	12.2046	3.10857	8.5281	22.4507	12.6179	9.17095	14.0529	17.5848	11.7367	20.0543	2.67128	13.9924	12.567	1.50734	6.07205	8.37575	3.90538	8.85702	9.98139
2010	8.74839	8.91035	25.4734	6.48096	18.5829	12.3602	0.704763	7.31516	23.0899	12.1223	9.07249	13.3159	16.1312	11.6262	20.1685	4.29572	14.4862	13.4054	1.33859	6.32102	8.66087	4.61853	9.38191	9.64857
2011	9.72441	9.32915	25.5927	4.15319	18.2078	12.365	1.028	8.14425	22.7252	14.557	8.81344	13.3636	15.4267	11.0847	20.4495	2.56508	13.7623	12.9666	1.19855	5.60403	8.46747	2.90257	8.2708	10.449
2012	9.74265	8.4335	26.1937	4.80427	18.6884	13.5091	2.00826	8.47767	22.2372	13.6044	8.90524	14.0622	22.1572	12.8323	19.7988	3.69626	13.9126	13.0351	2.84639	6.40894	8.1202	3.76881	7.83475	9.79006
2013	7.74692	8.43469	25.9131	4.70396	20.0395	12.4713	2.32321	8.59304	22.4814	13.1129	9.04935	13.5487	14.7383	12.5825	20.0948	2.73604	14.4136	13.3359	1.84942	6.0062	9.19323	5.8462	8.06528	10.5366
2014	6.70786	7.69788	26.6943	4.66236	19.4759	12.861	2.81173	9.34992	22.2635	15.8428	9.6952	13.3841	22.3908	12.4355	20.416	3.39021	13.5933	13.1835	2.81261	6.48882	10.1603	4.86551	7.16225	10.8356
2015	2.992	7.14915	27.0894	5.28775	18.6397	12.1067	3.10987	9.38372	22.5088	15.1818	10.1146	13.8928	17.4647	12.2197	20.2311	3.67885	13.1813	12.558	2.547	5.96625	10.1783	4.95703	7.60865	10.3574
2016	3.58838	7.42684	26.8239	6.23441	19.0851	12.3745	2.94344	9.3542	22.5368	16.6831	10.5987	13.6328	22.0265	12.9496	20.6714	5.01341	14.3826	13.2407	2.53314	6.08557	10.5128	7.55424	8.96376	10.3437
2017	5.64107	8.32469	26.4554	5.15464	20.1587	12.2673	1.5492	8.81138	22.814	13.1186	9.05359	14.0893	22.3141	13.1512	20.1912	4.45924	14.1807	13.137	2.38007	5.94012	9.41756	6.5326	8.22075	9.60552
2018	5.15576	7.89666	26.4881	7.26099	20.4828	12.076	4.11774	9.50826	21.9494	13.9938	9.03176	14.0249	21.7127	12.6652	20.1735	6.54121	13.6312	12.9254	2.68037	5.69812	9.69196	6.63211	10.0991	10.853
2019	3.14729	7.2256	26.5613	5.17722	21.3042	12.1232	3.05695	9.49048	22.1946	12.9575	9.61749	13.9208	22.5984	13.9845	20.2624	6.03413	14.2755	13.3972	2.25369	5.93789	10.3791	5.04388	9.50436	10.0283
2020	5.69888	7.31579	26.5294	6.74715	20.919	12.9407	2.82963	8.68458	22.9762	16.9362	9.45767	13.7933	25.3095	13.6918	20.4642	7.93898	14.8913	13.502	3.4705	6.10048	9.69016	6.92547	8.53124	10.995
Cor	0.805652			0.607221			0.839201			0.828927			0.725084			0.577004			0.0878722			0.296269
	-0.830587			-0.0234384			-0.627359			0.119713			0.161187			0.482845			0.440288			0.414252
slope	-0.299154			0.12498			0.0952722			0.387287			0.436716			0.243598			0.104384			0.139636
mean	7.02878			5.15583			2.22663			12.8376			19.0121			3.86221			2.00122			5.08997
S	-4.25613			2.42405			4.27876			3.01682			2.29704			6.30721			5.21602			2.74335
