# Supplementary material for: Coastal phytoplankton blooms expand and intensify in the 21st century
Source: Nature. 2023 Mar 1;615(7951):280–4. doi: 10.1038/s41586-023-05760-y (PMC9995273; doi:10.1038/s41586-023-05760-y)
Supplement: Supplementary file 8 — Source Data Extended Data Fig. 1 [file 41586_2023_5760_MOESM8_ESM.xlsx]

## Sheet: Extended Data Fig1a_CIE model
x	y
0.26829	0.35817
0.26887	0.35913
0.26907	0.35937
0.2693	0.36003
0.26933	0.35977
0.26968	0.36032
0.26987	0.36018
0.2704	0.36161
0.27048	0.36101
0.27051	0.36248
0.27057	0.36137
0.27064	0.36143
0.27075	0.36111
0.27076	0.36182
0.27084	0.36183
0.2709	0.36144
0.27092	0.36216
0.27096	0.36189
0.27097	0.36178
0.27101	0.36307
0.27102	0.36516
0.27103	0.36232
0.27104	0.36293
0.27104	0.36302
0.27114	0.36128
0.27116	0.36162
0.27118	0.36328
0.27122	0.36232
0.27123	0.36242
0.27123	0.363
0.27123	0.36192
0.27124	0.36208
0.27125	0.36232
0.27125	0.36501
0.27128	0.36186
0.27133	0.36283
0.27133	0.36379
0.27134	0.36277
0.27134	0.36202
0.27137	0.36253
0.2714	0.36163
0.27144	0.36318
0.27145	0.36429
0.27146	0.36441
0.27146	0.36122
0.27148	0.36251
0.27148	0.36251
0.27155	0.36112
0.27156	0.36327
0.27157	0.36271
0.27157	0.36505
0.27169	0.36658
0.27174	0.36364
0.27176	0.35866
0.27178	0.36331
0.2718	0.36298
0.2718	0.36017
0.27181	0.36395
0.27182	0.3646
0.27185	0.36295
0.27186	0.36485
0.27192	0.35968
0.27192	0.36329
0.27192	0.36391
0.27195	0.3629
0.27196	0.3649
0.27198	0.36088
0.27198	0.3634
0.27202	0.36246
0.27203	0.36001
0.27204	0.36332
0.27206	0.36565
0.27207	0.36461
0.27208	0.36175
0.27208	0.36281
0.27209	0.35952
0.2721	0.36333
0.27211	0.36519
0.27211	0.36403
0.27211	0.36403
0.27214	0.36322
0.27215	0.36369
0.27217	0.3642
0.27217	0.36348
0.27218	0.36419
0.27219	0.35989
0.2722	0.3645
0.27224	0.36454
0.27225	0.36154
0.2723	0.36256
0.27232	0.35996
0.27234	0.35872
0.27234	0.36341
0.27235	0.35376
0.27237	0.36346
0.27238	0.36423
0.27238	0.36309
0.27239	0.36389
0.2724	0.36498
0.27241	0.35339
0.27245	0.3645
0.27247	0.35905
0.27252	0.36421
0.27255	0.36421
0.27257	0.36691
0.27257	0.36398
0.27258	0.3575
0.2726	0.36354
0.2726	0.36354
0.27262	0.3651
0.27263	0.36512
0.27264	0.36409
0.27267	0.36102
0.27267	0.35524
0.27275	0.3655
0.27275	0.36363
0.27277	0.36539
0.2728	0.36564
0.2728	0.36564
0.2728	0.36745
0.2728	0.36169
0.27283	0.36389
0.27284	0.35806
0.27285	0.36416
0.27285	0.36415
0.27286	0.36405
0.27287	0.35453
0.27287	0.36463
0.2729	0.36433
0.27291	0.3644
0.27291	0.3657
0.27292	0.35491
0.27295	0.36797
0.27296	0.36582
0.27297	0.36351
0.27298	0.35774
0.27298	0.35606
0.27298	0.36646
0.27302	0.36601
0.27303	0.36451
0.27304	0.36214
0.27304	0.36369
0.27304	0.36425
0.27305	0.36593
0.27305	0.36281
0.27308	0.36339
0.27309	0.36365
0.2731	0.36434
0.2731	0.35836
0.27311	0.36486
0.27311	0.36641
0.27311	0.36641
0.27314	0.36063
0.27316	0.36745
0.27316	0.36541
0.27316	0.36018
0.27318	0.36638
0.27319	0.36488
0.27319	0.36619
0.2732	0.36516
0.2732	0.36507
0.27323	0.36094
0.27323	0.3654
0.27324	0.35493
0.27325	0.35957
0.27326	0.35724
0.27327	0.36061
0.27328	0.36555
0.27328	0.35688
0.27328	0.36514
0.27329	0.35958
0.2733	0.3671
0.27331	0.35739
0.27334	0.35514
0.27335	0.36502
0.27335	0.36502
0.27337	0.3612
0.27337	0.36095
0.27337	0.36384
0.27339	0.35525
0.2734	0.36199
0.27341	0.36114
0.27341	0.36278
0.27343	0.36754
0.27344	0.36433
0.27345	0.36238
0.27348	0.36262
0.27348	0.3667
0.27349	0.36146
0.27349	0.36476
0.27349	0.36219
0.2735	0.36138
0.2735	0.36486
0.27351	0.35656
0.27351	0.36587
0.27353	0.36684
0.27354	0.36202
0.27354	0.36671
0.27354	0.36531
0.27354	0.36658
0.27354	0.3629
0.27357	0.367
0.27358	0.35847
0.27358	0.35847
0.27358	0.36402
0.2736	0.36215
0.2736	0.35973
0.27362	0.35931
0.27362	0.3661
0.27365	0.35811
0.27365	0.3676
0.27366	0.35799
0.27366	0.35838
0.27368	0.36694
0.2737	0.35923
0.2737	0.36605
0.27371	0.35872
0.27372	0.35545
0.27372	0.36649
0.27372	0.36723
0.27373	0.36757
0.27374	0.36626
0.27375	0.35557
0.27376	0.3652
0.27379	0.35673
0.27379	0.36351
0.2738	0.35857
0.2738	0.35933
0.27381	0.35926
0.27381	0.36369
0.27381	0.36584
0.27381	0.36603
0.27381	0.35546
0.27381	0.35546
0.27382	0.36664
0.27382	0.35728
0.27384	0.36767
0.27384	0.36753
0.27384	0.35667
0.27386	0.35876
0.27386	0.35723
0.27386	0.35695
0.27389	0.36576
0.27389	0.36609
0.27389	0.36744
0.27389	0.3563
0.2739	0.35931
0.2739	0.35608
0.27392	0.36681
0.27392	0.36681
0.27395	0.35578
0.27395	0.35951
0.27395	0.35913
0.27396	0.36153
0.27397	0.36548
0.27397	0.36548
0.27397	0.3641
0.27399	0.35813
0.27399	0.3635
0.27401	0.35855
0.27404	0.36304
0.27405	0.36363
0.27405	0.36721
0.27406	0.36742
0.27406	0.36762
0.27406	0.36242
0.27407	0.35886
0.27407	0.36062
0.27407	0.36011
0.27407	0.36049
0.27408	0.36381
0.27408	0.36261
0.27409	0.35826
0.27409	0.35962
0.27411	0.3595
0.27411	0.36065
0.27412	0.36074
0.27413	0.35715
0.27413	0.36225
0.27413	0.36027
0.27414	0.36161
0.27416	0.36533
0.27417	0.36781
0.27417	0.35721
0.27417	0.36708
0.27418	0.36598
0.27418	0.36107
0.27418	0.36107
0.27418	0.35955
0.27419	0.36174
0.27419	0.36702
0.2742	0.36126
0.27421	0.35727
0.27421	0.36697
0.27422	0.35702
0.27424	0.35992
0.27425	0.36632
0.27426	0.36098
0.27427	0.36002
0.27428	0.36036
0.27429	0.358
0.2743	0.35834
0.27431	0.35968
0.27431	0.36617
0.27431	0.36685
0.27433	0.35663
0.27433	0.35731
0.27437	0.36048
0.27438	0.35959
0.27438	0.368
0.2744	0.36881
0.2744	0.35739
0.27441	0.36324
0.27442	0.35831
0.27442	0.36103
0.27442	0.36308
0.27443	0.35872
0.27443	0.36054
0.27443	0.36869
0.27444	0.36165
0.27444	0.36701
0.27444	0.36817
0.27445	0.36573
0.27445	0.35839
0.27445	0.35732
0.27446	0.35771
0.2745	0.35996
0.2745	0.36742
0.2745	0.36343
0.27451	0.36401
0.27451	0.36774
0.27452	0.36634
0.27452	0.36696
0.27452	0.36313
0.27453	0.3642
0.27453	0.36853
0.27453	0.36841
0.27453	0.36841
0.27454	0.36235
0.27454	0.36349
0.27455	0.35758
0.27455	0.35791
0.27455	0.35712
0.27456	0.36405
0.27457	0.35779
0.27457	0.37102
0.27457	0.36693
0.27458	0.36606
0.27458	0.36228
0.27459	0.36696
0.27459	0.36633
0.27461	0.35986
0.27461	0.37115
0.27462	0.36757
0.27462	0.36158
0.27464	0.36676
0.27467	0.36766
0.27468	0.3667
0.27468	0.35948
0.27469	0.36004
0.27469	0.35841
0.27469	0.37252
0.2747	0.35959
0.27473	0.36024
0.27474	0.35819
0.27474	0.36042
0.27476	0.35808
0.27477	0.36675
0.27478	0.35916
0.27479	0.36234
0.2748	0.37378
0.27481	0.36448
0.27482	0.35815
0.27482	0.36686
0.27483	0.3644
0.27483	0.35785
0.27483	0.3584
0.27486	0.36896
0.27486	0.36009
0.27486	0.36443
0.27487	0.36816
0.27487	0.36678
0.27489	0.36323
0.27489	0.36685
0.2749	0.3615
0.2749	0.36425
0.27491	0.36093
0.27492	0.35977
0.27492	0.36437
0.27495	0.35994
0.27496	0.36131
0.27496	0.3645
0.27497	0.35818
0.27499	0.37017
0.275	0.36396
0.27503	0.36411
0.27504	0.37241
0.27505	0.36086
0.27506	0.36675
0.27506	0.36755
0.27507	0.36742
0.27507	0.36369
0.27507	0.36035
0.27508	0.35951
0.27509	0.36489
0.27509	0.36489
0.27509	0.36701
0.27509	0.35828
0.27509	0.36333
0.27509	0.3646
0.27512	0.35852
0.27512	0.37177
0.27513	0.36472
0.27515	0.36374
0.27515	0.36355
0.27515	0.36028
0.27516	0.36687
0.27517	0.3593
0.27518	0.35928
0.27518	0.3455
0.27519	0.36351
0.2752	0.3587
0.27521	0.36178
0.27524	0.36342
0.27525	0.3638
0.27527	0.36091
0.2753	0.36398
0.27531	0.36292
0.27531	0.36822
0.27532	0.36786
0.27532	0.3617
0.27532	0.3645
0.27535	0.35926
0.27536	0.36732
0.27537	0.3629
0.27537	0.34561
0.27539	0.36307
0.2754	0.36095
0.27541	0.36021
0.27541	0.36084
0.27541	0.36451
0.27543	0.3712
0.27545	0.35961
0.27546	0.36065
0.27547	0.36005
0.27551	0.34566
0.27551	0.36904
0.27552	0.36498
0.27552	0.36141
0.27552	0.36141
0.27553	0.36397
0.27553	0.3612
0.27553	0.36731
0.27554	0.3738
0.27555	0.36642
0.27556	0.3599
0.27556	0.35958
0.27558	0.36503
0.27558	0.36442
0.27558	0.36587
0.27559	0.36274
0.27559	0.37086
0.27561	0.37314
0.27561	0.37451
0.27563	0.36606
0.27563	0.36741
0.27564	0.36422
0.27565	0.36346
0.27565	0.36707
0.27568	0.36719
0.27568	0.36248
0.27569	0.36891
0.2757	0.36257
0.27572	0.36645
0.27573	0.37071
0.27574	0.3632
0.27575	0.36545
0.27575	0.36761
0.27575	0.37418
0.27576	0.36019
0.27577	0.36053
0.27577	0.36659
0.27577	0.37071
0.27577	0.36251
0.27579	0.36778
0.27581	0.36813
0.27584	0.36221
0.27584	0.36128
0.27586	0.36033
0.2759	0.37163
0.2759	0.36401
0.27592	0.37392
0.27593	0.36259
0.27593	0.37454
0.27594	0.36627
0.27597	0.37578
0.276	0.37337
0.27603	0.36088
0.27605	0.36078
0.27606	0.37157
0.27607	0.37055
0.27607	0.37055
0.27609	0.36086
0.27609	0.36129
0.2761	0.37064
0.27611	0.36286
0.27611	0.37111
0.27612	0.37133
0.27612	0.37468
0.27616	0.37127
0.27617	0.37138
0.27617	0.36725
0.27623	0.3674
0.27625	0.36214
0.27625	0.36208
0.27626	0.36195
0.27628	0.36227
0.27632	0.37797
0.27634	0.37348
0.27639	0.37806
0.2764	0.36151
0.27642	0.37169
0.27642	0.37169
0.27643	0.36519
0.27643	0.37509
0.27644	0.37099
0.27644	0.34751
0.27646	0.36228
0.27649	0.36181
0.2765	0.36928
0.27651	0.36827
0.27652	0.36354
0.27652	0.37218
0.27653	0.37224
0.27654	0.36208
0.27654	0.36815
0.27656	0.36823
0.27658	0.34716
0.27658	0.36897
0.27659	0.36413
0.27659	0.37761
0.27661	0.36817
0.27662	0.3781
0.27663	0.36841
0.2767	0.3697
0.27675	0.3728
0.27676	0.3692
0.27678	0.36138
0.27679	0.37272
0.27679	0.36784
0.27681	0.36231
0.27684	0.36194
0.27684	0.36959
0.27685	0.37147
0.27685	0.36217
0.27688	0.36197
0.27689	0.36271
0.27689	0.37134
0.2769	0.37007
0.27693	0.36187
0.27693	0.36886
0.27694	0.36096
0.27694	0.36206
0.27694	0.37186
0.27695	0.36223
0.27695	0.36246
0.27696	0.37578
0.27696	0.36715
0.27697	0.36269
0.27697	0.36762
0.27698	0.37343
0.277	0.37004
0.277	0.37092
0.27703	0.36884
0.27706	0.37171
0.27712	0.37122
0.27722	0.34915
0.27725	0.36922
0.2773	0.3722
0.27732	0.36476
0.27733	0.34864
0.27738	0.3725
0.27739	0.37338
0.27748	0.37249
0.27754	0.3725
0.27757	0.36925
0.27758	0.37229
0.27761	0.36941
0.27762	0.37082
0.27763	0.37003
0.27763	0.36911
0.27764	0.37764
0.27765	0.36458
0.27771	0.34999
0.27771	0.36494
0.27772	0.34759
0.27775	0.36911
0.27776	0.37292
0.27776	0.34928
0.2778	0.34839
0.27782	0.34988
0.27782	0.37823
0.27782	0.34676
0.27783	0.35012
0.27785	0.36902
0.27786	0.34994
0.27787	0.36502
0.2779	0.37084
0.27791	0.37364
0.27793	0.36952
0.27793	0.34987
0.27794	0.34969
0.27796	0.36575
0.27797	0.36529
0.27801	0.37882
0.27802	0.36944
0.27803	0.35018
0.27804	0.37038
0.27806	0.37569
0.27808	0.37681
0.27814	0.36326
0.27814	0.36922
0.27815	0.36922
0.27816	0.37417
0.27818	0.36568
0.27819	0.36343
0.27819	0.34917
0.2782	0.34908
0.2782	0.34919
0.27821	0.34901
0.27822	0.3503
0.27823	0.34931
0.27823	0.3728
0.27825	0.34928
0.27825	0.3743
0.27825	0.34938
0.27826	0.37371
0.27827	0.36769
0.27827	0.34933
0.27828	0.34917
0.27829	0.37341
0.27829	0.36983
0.2783	0.34913
0.27831	0.3494
0.27832	0.34995
0.27833	0.37257
0.27835	0.34929
0.27835	0.34905
0.27835	0.34996
0.27838	0.34979
0.27838	0.3734
0.27838	0.34396
0.27839	0.36964
0.2784	0.37261
0.2784	0.36867
0.2784	0.36978
0.27841	0.34997
0.27842	0.36935
0.27842	0.34976
0.27842	0.3664
0.27843	0.34906
0.27843	0.34982
0.27844	0.36922
0.27845	0.37227
0.27846	0.34927
0.27847	0.34996
0.27847	0.34906
0.27847	0.34947
0.27848	0.34806
0.27849	0.3498
0.27849	0.36949
0.27852	0.35029
0.27853	0.34961
0.27854	0.34912
0.27855	0.37384
0.27855	0.37009
0.27857	0.34933
0.27857	0.34954
0.27859	0.37529
0.2786	0.34963
0.27862	0.34406
0.27863	0.36698
0.27865	0.35007
0.27869	0.34935
0.27869	0.35002
0.27869	0.35002
0.2787	0.35029
0.27871	0.34951
0.27871	0.34412
0.27871	0.34813
0.27871	0.37079
0.27872	0.34817
0.27875	0.37022
0.27876	0.37344
0.27876	0.37534
0.27877	0.34978
0.27877	0.36961
0.27877	0.3443
0.27879	0.37884
0.2788	0.36954
0.27881	0.35017
0.27883	0.34993
0.27884	0.36916
0.27887	0.38003
0.27887	0.37026
0.27887	0.35037
0.27888	0.34431
0.27889	0.35001
0.2789	0.34411
0.2789	0.36968
0.2789	0.35008
0.27891	0.34962
0.27892	0.34927
0.27893	0.37026
0.27893	0.35032
0.27893	0.34955
0.27893	0.35024
0.27894	0.34445
0.27894	0.37009
0.27895	0.36948
0.27896	0.35109
0.27896	0.34971
0.27896	0.37458
0.27896	0.3706
0.27897	0.3505
0.27897	0.34938
0.27898	0.37003
0.27898	0.35086
0.27898	0.34991
0.27898	0.34968
0.27899	0.34433
0.279	0.34967
0.279	0.3748
0.279	0.34429
0.27901	0.35015
0.27904	0.34968
0.27905	0.34939
0.27905	0.37288
0.27907	0.37303
0.27907	0.35009
0.27907	0.37001
0.27908	0.36981
0.27908	0.35097
0.27909	0.35053
0.2791	0.37004
0.27911	0.35037
0.27911	0.35037
0.27911	0.34932
0.27912	0.34472
0.27912	0.34948
0.27912	0.35024
0.27913	0.37037
0.27914	0.35019
0.27914	0.36967
0.27916	0.35026
0.27916	0.34979
0.27916	0.35003
0.27916	0.34978
0.2792	0.35129
0.2792	0.34991
0.2792	0.3491
0.2792	0.34936
0.27921	0.35026
0.27921	0.34988
0.27921	0.34854
0.27923	0.35043
0.27924	0.35057
0.27924	0.34955
0.27924	0.35042
0.27925	0.36667
0.27925	0.37037
0.27925	0.34908
0.27926	0.34903
0.27927	0.34462
0.27928	0.35007
0.27929	0.34467
0.27929	0.3768
0.27931	0.34995
0.27931	0.35057
0.27931	0.35021
0.27931	0.34473
0.27932	0.36862
0.27932	0.3449
0.27932	0.35041
0.27933	0.35074
0.27933	0.35002
0.27934	0.35033
0.27934	0.35064
0.27935	0.34872
0.27935	0.34936
0.27935	0.35028
0.27935	0.35045
0.27936	0.35029
0.27936	0.35021
0.27936	0.35013
0.27937	0.35022
0.27937	0.35046
0.27937	0.35059
0.27938	0.34994
0.27938	0.35031
0.27938	0.35043
0.27938	0.35035
0.27938	0.35016
0.27938	0.35027
0.27939	0.34989
0.27939	0.37836
0.27939	0.34437
0.27939	0.34453
0.27939	0.35257
0.27939	0.35017
0.2794	0.34454
0.2794	0.3446
0.27941	0.37558
0.27941	0.35014
0.27941	0.35012
0.27942	0.35024
0.27942	0.34978
0.27942	0.35266
0.27942	0.35228
0.27942	0.36845
0.27942	0.3501
0.27943	0.34891
0.27943	0.34869
0.27943	0.3503
0.27943	0.35009
0.27944	0.3506
0.27944	0.35039
0.27944	0.37531
0.27945	0.35263
0.27945	0.35019
0.27945	0.3507
0.27945	0.35062
0.27945	0.35106
0.27945	0.35008
0.27945	0.37591
0.27946	0.34946
0.27947	0.35005
0.27947	0.3502
0.27947	0.35156
0.27947	0.34997
0.27948	0.35059
0.27949	0.35061
0.27949	0.35014
0.2795	0.3505
0.2795	0.34887
0.2795	0.35025
0.27951	0.34964
0.27951	0.35021
0.27951	0.3495
0.27951	0.3499
0.27952	0.35076
0.27952	0.37834
0.27952	0.36745
0.27952	0.35032
0.27953	0.3503
0.27953	0.35087
0.27953	0.36829
0.27954	0.35009
0.27956	0.34885
0.27956	0.35025
0.27956	0.34446
0.27956	0.3512
0.27957	0.3502
0.27957	0.35041
0.27957	0.35083
0.27959	0.34987
0.27959	0.37624
0.27959	0.35028
0.27959	0.34463
0.2796	0.35031
0.27961	0.34988
0.27961	0.34948
0.27961	0.35029
0.27961	0.3786
0.27962	0.36701
0.27962	0.35057
0.27963	0.35047
0.27964	0.34493
0.27964	0.34987
0.27965	0.35109
0.27966	0.3734
0.27966	0.35081
0.27966	0.34444
0.27967	0.36715
0.27968	0.34993
0.27968	0.35264
0.27969	0.35061
0.27969	0.35042
0.27969	0.35052
0.27969	0.35165
0.27969	0.35116
0.27969	0.37818
0.27969	0.3525
0.27971	0.35037
0.27971	0.35033
0.27971	0.3503
0.27972	0.35262
0.27972	0.35273
0.27972	0.36657
0.27972	0.35041
0.27972	0.3502
0.27972	0.34914
0.27972	0.37755
0.27973	0.35054
0.27973	0.34971
0.27973	0.3496
0.27974	0.37727
0.27975	0.35033
0.27975	0.3706
0.27975	0.35026
0.27975	0.35118
0.27975	0.35269
0.27975	0.37713
0.27976	0.34922
0.27977	0.35084
0.27977	0.34886
0.27977	0.35054
0.27978	0.35056
0.27978	0.35265
0.27978	0.34458
0.2798	0.34869
0.2798	0.35047
0.27981	0.35088
0.27981	0.3531
0.27981	0.35044
0.27981	0.3505
0.27983	0.34804
0.27983	0.34998
0.27984	0.35257
0.27984	0.3448
0.27984	0.36688
0.27984	0.35092
0.27984	0.37403
0.27985	0.35048
0.27985	0.35054
0.27986	0.34968
0.27987	0.35063
0.27987	0.35069
0.27987	0.35051
0.27988	0.3508
0.27988	0.34791
0.27989	0.35037
0.2799	0.35074
0.2799	0.35095
0.2799	0.35039
0.27991	0.35279
0.27991	0.34993
0.27991	0.37689
0.27991	0.34441
0.27992	0.35079
0.27993	0.34476
0.27993	0.35046
0.27993	0.35088
0.27994	0.35044
0.27994	0.37382
0.27996	0.34463
0.27997	0.35245
0.27998	0.35252
0.27998	0.35064
0.27998	0.35298
0.27998	0.36218
0.27999	0.37077
0.28	0.35031
0.28	0.35076
0.28	0.35075
0.28001	0.3511
0.28001	0.35023
0.28001	0.35023
0.28002	0.35079
0.28002	0.37305
0.28002	0.35048
0.28004	0.34485
0.28004	0.35088
0.28004	0.35259
0.28004	0.35004
0.28004	0.37726
0.28005	0.35273
0.28006	0.35265
0.28006	0.38031
0.28007	0.34474
0.28007	0.34951
0.28007	0.351
0.28008	0.35253
0.28008	0.35041
0.28008	0.34486
0.28008	0.34957
0.28008	0.34482
0.28008	0.36276
0.28008	0.3762
0.28009	0.37591
0.28009	0.35115
0.2801	0.35028
0.28013	0.34479
0.28014	0.3506
0.28014	0.35042
0.28014	0.34483
0.28014	0.34975
0.28016	0.37745
0.28016	0.35036
0.28018	0.345
0.28018	0.34804
0.28018	0.35186
0.28019	0.34491
0.2802	0.35037
0.28021	0.35025
0.28021	0.35262
0.28021	0.34497
0.28022	0.34999
0.28023	0.34977
0.28024	0.34793
0.28024	0.35096
0.28025	0.345
0.28025	0.3526
0.28025	0.34914
0.28025	0.3497
0.28025	0.35107
0.28027	0.34478
0.28027	0.34931
0.28029	0.34492
0.28029	0.34969
0.28029	0.34881
0.28032	0.3504
0.28032	0.35236
0.28032	0.34498
0.28033	0.34875
0.28033	0.35146
0.28035	0.34486
0.28035	0.34851
0.28036	0.3524
0.28037	0.37759
0.28038	0.35141
0.28039	0.35207
0.28039	0.35245
0.28039	0.37807
0.2804	0.3529
0.28042	0.3449
0.28042	0.3525
0.28042	0.35075
0.28044	0.37495
0.28044	0.34852
0.28045	0.36348
0.28047	0.35115
0.28048	0.34508
0.28048	0.35117
0.28048	0.34947
0.28048	0.34965
0.28048	0.36373
0.28049	0.37036
0.28049	0.35049
0.28049	0.34929
0.2805	0.37756
0.2805	0.35282
0.2805	0.34499
0.28051	0.34499
0.28052	0.35061
0.28053	0.34503
0.28053	0.34503
0.28054	0.35118
0.28055	0.34496
0.28055	0.34497
0.28055	0.35252
0.28055	0.35194
0.28055	0.37782
0.28057	0.34506
0.28057	0.35005
0.28058	0.35221
0.28058	0.37229
0.28059	0.37747
0.28059	0.35073
0.28059	0.34517
0.28059	0.35235
0.28059	0.35239
0.28061	0.35004
0.28061	0.36432
0.28061	0.37243
0.28061	0.35158
0.28061	0.35056
0.28062	0.35235
0.28062	0.37895
0.28062	0.35146
0.28065	0.35263
0.28065	0.35271
0.28065	0.35185
0.28066	0.35251
0.28067	0.3527
0.28068	0.35251
0.28068	0.35242
0.28068	0.35232
0.28068	0.35248
0.28068	0.35248
0.28069	0.35069
0.28069	0.37466
0.2807	0.35166
0.2807	0.3527
0.28071	0.34517
0.28071	0.34506
0.28071	0.3494
0.28072	0.35046
0.28072	0.34956
0.28072	0.34507
0.28073	0.34497
0.28075	0.34508
0.28076	0.34503
0.28076	0.34983
0.28076	0.34952
0.28076	0.35101
0.28076	0.37945
0.28077	0.34998
0.28078	0.34842
0.28078	0.34542
0.28078	0.35135
0.28078	0.34539
0.28079	0.34783
0.2808	0.35189
0.2808	0.35311
0.2808	0.34792
0.2808	0.35175
0.28081	0.34753
0.28081	0.37808
0.28081	0.3523
0.28082	0.35139
0.28082	0.34496
0.28085	0.34783
0.28086	0.34505
0.28087	0.35087
0.28087	0.34518
0.28088	0.34971
0.28088	0.35156
0.28089	0.34554
0.28089	0.37079
0.28091	0.34523
0.28091	0.35347
0.28092	0.35055
0.28093	0.34984
0.28093	0.34971
0.28093	0.35145
0.28093	0.35145
0.28094	0.35177
0.28094	0.34523
0.28095	0.34956
0.28095	0.34944
0.28095	0.34527
0.28095	0.3526
0.28096	0.34971
0.28097	0.34973
0.28097	0.34795
0.28097	0.34531
0.28097	0.34483
0.28097	0.34996
0.28098	0.35075
0.28098	0.35155
0.28099	0.37917
0.28099	0.34487
0.28099	0.35066
0.281	0.36591
0.281	0.34561
0.28101	0.3518
0.28101	0.34704
0.28102	0.35002
0.28102	0.34998
0.28102	0.34925
0.28104	0.3452
0.28104	0.3509
0.28104	0.35122
0.28106	0.34551
0.28106	0.35164
0.28106	0.35046
0.28107	0.35241
0.28107	0.34482
0.28108	0.34951
0.28108	0.35344
0.28109	0.35219
0.28109	0.35246
0.28109	0.35116
0.28109	0.37899
0.2811	0.36636
0.28111	0.34752
0.28111	0.3453
0.28112	0.34519
0.28112	0.35077
0.28112	0.34788
0.28113	0.34487
0.28113	0.34897
0.28114	0.34887
0.28114	0.35229
0.28114	0.34572
0.28114	0.34801
0.28115	0.34518
0.28115	0.34551
0.28115	0.34808
0.28115	0.34996
0.28116	0.34516
0.28116	0.34577
0.28117	0.34763
0.28117	0.34778
0.28117	0.34958
0.28117	0.36609
0.28118	0.35021
0.28118	0.34567
0.28118	0.34522
0.28118	0.34573
0.28118	0.34944
0.28118	0.35176
0.28119	0.35079
0.28119	0.34507
0.28119	0.35083
0.2812	0.34813
0.2812	0.34981
0.2812	0.3474
0.28122	0.38002
0.28122	0.37406
0.28124	0.35241
0.28124	0.3478
0.28124	0.34762
0.28124	0.34943
0.28124	0.34552
0.28124	0.34874
0.28124	0.34874
0.28125	0.34774
0.28125	0.3477
0.28125	0.35104
0.28126	0.34559
0.28126	0.34512
0.28126	0.38003
0.28128	0.34584
0.28128	0.34783
0.28128	0.34506
0.28128	0.34748
0.28129	0.35159
0.28129	0.34776
0.28129	0.34778
0.28129	0.35008
0.28129	0.3453
0.28129	0.34726
0.2813	0.34854
0.2813	0.35204
0.2813	0.3455
0.2813	0.3453
0.2813	0.34747
0.28132	0.35055
0.28132	0.34913
0.28133	0.35175
0.28133	0.348
0.28134	0.34834
0.28134	0.3455
0.28134	0.34541
0.28135	0.34545
0.28135	0.35193
0.28135	0.35139
0.28135	0.36818
0.28135	0.35264
0.28136	0.35533
0.28137	0.34497
0.28137	0.35013
0.28137	0.36793
0.28138	0.34772
0.28138	0.34788
0.28138	0.34528
0.28139	0.34596
0.28139	0.34494
0.2814	0.35233
0.28141	0.34554
0.28141	0.34848
0.28141	0.34735
0.28141	0.37957
0.28142	0.34998
0.28142	0.35099
0.28143	0.34755
0.28143	0.34813
0.28143	0.34817
0.28143	0.34817
0.28143	0.3483
0.28144	0.34867
0.28144	0.34878
0.28144	0.34948
0.28145	0.37953
0.28145	0.3499
0.28145	0.35012
0.28145	0.34799
0.28145	0.35136
0.28146	0.34817
0.28147	0.38189
0.28147	0.34889
0.28147	0.34554
0.28147	0.36903
0.28148	0.34554
0.28148	0.34891
0.28149	0.38061
0.2815	0.34549
0.2815	0.35207
0.28152	0.35215
0.28152	0.34509
0.28152	0.34743
0.28152	0.34596
0.28152	0.34915
0.28152	0.35232
0.28152	0.34875
0.28153	0.34937
0.28153	0.34926
0.28153	0.34926
0.28153	0.34862
0.28154	0.35341
0.28155	0.34883
0.28156	0.35005
0.28156	0.34859
0.28157	0.34942
0.28157	0.35324
0.28158	0.34897
0.28158	0.34758
0.28158	0.34745
0.28158	0.34523
0.28158	0.34925
0.28159	0.34991
0.28159	0.34745
0.2816	0.34924
0.2816	0.34768
0.2816	0.348
0.2816	0.35197
0.28161	0.34573
0.28161	0.3479
0.28161	0.34543
0.28161	0.3452
0.28161	0.35187
0.28162	0.345
0.28163	0.35343
0.28163	0.34601
0.28163	0.3448
0.28165	0.35068
0.28165	0.35142
0.28167	0.34845
0.28167	0.35067
0.28168	0.34848
0.28168	0.3507
0.28169	0.34493
0.28169	0.3451
0.28169	0.34794
0.28169	0.34981
0.2817	0.34568
0.28171	0.34474
0.28171	0.34557
0.28172	0.34503
0.28172	0.34892
0.28172	0.35115
0.28172	0.34489
0.28172	0.34911
0.28173	0.35215
0.28173	0.36834
0.28173	0.36854
0.28173	0.34912
0.28174	0.34953
0.28175	0.34913
0.28175	0.34751
0.28175	0.34925
0.28175	0.35086
0.28175	0.35067
0.28175	0.34914
0.28175	0.34939
0.28175	0.35
0.28175	0.34943
0.28176	0.34917
0.28176	0.34998
0.28176	0.35045
0.28176	0.34536
0.28176	0.35094
0.28176	0.35121
0.28177	0.34968
0.28177	0.34827
0.28177	0.36909
0.28178	0.34924
0.28178	0.34948
0.28178	0.34924
0.28178	0.35101
0.28178	0.34934
0.28178	0.34555
0.2818	0.37101
0.2818	0.34912
0.2818	0.35111
0.2818	0.34925
0.2818	0.3513
0.2818	0.35566
0.2818	0.38114
0.28181	0.35052
0.28181	0.35427
0.28181	0.34599
0.28182	0.34929
0.28182	0.34626
0.28182	0.35063
0.28182	0.34773
0.28182	0.34877
0.28183	0.3824
0.28183	0.35104
0.28183	0.35061
0.28184	0.34906
0.28184	0.3452
0.28185	0.34874
0.28185	0.34889
0.28186	0.34902
0.28186	0.3545
0.28186	0.34887
0.28186	0.36838
0.28187	0.35073
0.28187	0.35129
0.28188	0.35435
0.28188	0.35435
0.28188	0.35057
0.28188	0.34959
0.28189	0.35022
0.28189	0.35012
0.28189	0.35261
0.28189	0.34949
0.2819	0.35045
0.2819	0.34699
0.28191	0.35044
0.28191	0.35042
0.28192	0.35094
0.28193	0.35284
0.28193	0.35308
0.28194	0.35077
0.28194	0.35077
0.28194	0.3507
0.28194	0.34603
0.28194	0.34803
0.28195	0.35149
0.28195	0.35088
0.28195	0.35114
0.28195	0.3695
0.28195	0.34718
0.28196	0.35071
0.28196	0.34752
0.28196	0.37012
0.28196	0.36915
0.28197	0.3531
0.28197	0.35143
0.28198	0.35028
0.28199	0.34893
0.28199	0.34534
0.28199	0.34842
0.28199	0.35126
0.282	0.34619
0.28201	0.38181
0.28201	0.34935
0.28201	0.34973
0.28202	0.35582
0.28202	0.35176
0.28202	0.37127
0.28202	0.35019
0.28202	0.35093
0.28202	0.3513
0.28203	0.35106
0.28203	0.35027
0.28203	0.35056
0.28204	0.34905
0.28204	0.3462
0.28204	0.35448
0.28204	0.37063
0.28205	0.34891
0.28206	0.34729
0.28206	0.35154
0.28206	0.35403
0.28206	0.35568
0.28206	0.34596
0.28207	0.35314
0.28207	0.35459
0.28207	0.35459
0.28207	0.34925
0.28207	0.35095
0.28207	0.34603
0.28207	0.34801
0.28208	0.3502
0.28208	0.35067
0.28208	0.34712
0.28209	0.35102
0.28209	0.35074
0.28209	0.34609
0.2821	0.34759
0.2821	0.34938
0.28211	0.35027
0.28211	0.35085
0.28211	0.34588
0.28212	0.34727
0.28212	0.34923
0.28212	0.34867
0.28212	0.35082
0.28212	0.35396
0.28212	0.35265
0.28213	0.3517
0.28213	0.35227
0.28213	0.35573
0.28213	0.34914
0.28213	0.34623
0.28214	0.34722
0.28214	0.34935
0.28214	0.35013
0.28215	0.37049
0.28215	0.3663
0.28215	0.35031
0.28216	0.34741
0.28216	0.3496
0.28217	0.3475
0.28217	0.35031
0.28217	0.35266
0.28217	0.34741
0.28217	0.34867
0.28217	0.35074
0.28217	0.35049
0.28217	0.35049
0.28218	0.34975
0.28218	0.35585
0.28218	0.35336
0.28218	0.35002
0.28219	0.37389
0.28219	0.34711
0.28219	0.3499
0.28219	0.35061
0.2822	0.34715
0.2822	0.34611
0.2822	0.35102
0.2822	0.34968
0.2822	0.35233
0.28221	0.3502
0.28221	0.34724
0.28221	0.3542
0.28221	0.34706
0.28221	0.34706
0.28221	0.35432
0.28222	0.35366
0.28222	0.34513
0.28223	0.35154
0.28223	0.35239
0.28223	0.35239
0.28224	0.3528
0.28224	0.34865
0.28224	0.34987
0.28224	0.35015
0.28224	0.34752
0.28225	0.35078
0.28225	0.35029
0.28225	0.36707
0.28225	0.34724
0.28226	0.35012
0.28226	0.356
0.28226	0.34973
0.28226	0.34811
0.28227	0.35135
0.28227	0.34904
0.28227	0.37096
0.28228	0.34968
0.28228	0.3549
0.28228	0.36545
0.28228	0.37311
0.28229	0.36968
0.28229	0.34573
0.2823	0.34733
0.2823	0.34748
0.2823	0.35073
0.2823	0.34593
0.2823	0.34622
0.2823	0.34849
0.28231	0.34713
0.28231	0.34909
0.28231	0.37037
0.28232	0.35026
0.28232	0.34778
0.28232	0.35051
0.28232	0.34859
0.28233	0.35052
0.28233	0.34564
0.28233	0.35339
0.28233	0.35467
0.28235	0.3461
0.28235	0.35382
0.28236	0.35395
0.28236	0.34846
0.28236	0.34755
0.28236	0.34759
0.28236	0.3503
0.28236	0.35077
0.28237	0.3455
0.28237	0.34704
0.28238	0.34864
0.28239	0.34616
0.28239	0.34749
0.28239	0.34565
0.2824	0.34947
0.2824	0.3665
0.2824	0.3665
0.28241	0.3506
0.28241	0.34889
0.28242	0.34767
0.28243	0.35558
0.28243	0.34836
0.28243	0.35026
0.28243	0.3528
0.28243	0.36551
0.28243	0.35373
0.28243	0.3549
0.28243	0.3558
0.28243	0.35046
0.28244	0.34694
0.28244	0.35111
0.28244	0.35177
0.28244	0.34751
0.28244	0.34755
0.28244	0.35057
0.28244	0.35607
0.28244	0.38165
0.28245	0.34785
0.28245	0.35424
0.28246	0.35107
0.28246	0.3504
0.28246	0.35333
0.28247	0.35569
0.28247	0.34568
0.28247	0.35421
0.28248	0.34748
0.28248	0.34551
0.28248	0.34589
0.28248	0.35489
0.28248	0.35539
0.28249	0.35045
0.28249	0.35367
0.2825	0.35053
0.2825	0.35005
0.2825	0.34683
0.2825	0.37203
0.28252	0.34556
0.28252	0.35493
0.28252	0.34528
0.28252	0.38275
0.28252	0.35069
0.28252	0.35331
0.28252	0.36822
0.28252	0.35002
0.28253	0.34748
0.28253	0.35232
0.28253	0.35548
0.28253	0.3471
0.28253	0.35018
0.28253	0.37251
0.28253	0.35335
0.28254	0.35152
0.28255	0.35445
0.28255	0.34598
0.28255	0.3564
0.28255	0.34807
0.28255	0.35589
0.28255	0.34896
0.28255	0.35597
0.28256	0.35024
0.28256	0.35351
0.28256	0.3536
0.28256	0.34821
0.28257	0.35044
0.28258	0.37149
0.28258	0.34547
0.28258	0.37664
0.28258	0.34566
0.28258	0.37126
0.28258	0.35496
0.28259	0.34677
0.28259	0.35113
0.28259	0.35518
0.2826	0.34573
0.2826	0.34691
0.28261	0.35185
0.28261	0.356
0.28262	0.35027
0.28263	0.3662
0.28265	0.37102
0.28265	0.35099
0.28265	0.37094
0.28265	0.34747
0.28265	0.35023
0.28266	0.35228
0.28266	0.35228
0.28266	0.35937
0.28266	0.3567
0.28267	0.35599
0.28267	0.35048
0.28267	0.37176
0.28267	0.35037
0.28268	0.35041
0.28268	0.36684
0.28268	0.35039
0.28268	0.35554
0.28268	0.35037
0.28268	0.35519
0.28268	0.37212
0.28269	0.35526
0.2827	0.348
0.2827	0.35458
0.2827	0.35458
0.2827	0.35458
0.2827	0.35458
0.2827	0.34603
0.2827	0.34738
0.28271	0.3488
0.28271	0.35171
0.28271	0.35191
0.28272	0.3832
0.28272	0.37135
0.28272	0.35664
0.28273	0.36544
0.28273	0.35266
0.28274	0.35168
0.28274	0.35034
0.28274	0.3472
0.28275	0.35182
0.28275	0.34729
0.28275	0.3555
0.28276	0.34961
0.28276	0.34797
0.28276	0.34792
0.28277	0.35628
0.28277	0.34787
0.28277	0.35684
0.28277	0.35157
0.28277	0.35609
0.28277	0.3564
0.28277	0.36626
0.28277	0.35587
0.28277	0.35649
0.28279	0.34705
0.28279	0.35409
0.28279	0.35614
0.28279	0.37798
0.2828	0.3522
0.2828	0.34883
0.2828	0.3503
0.2828	0.35185
0.28281	0.35634
0.28282	0.34549
0.28282	0.35384
0.28282	0.34969
0.28283	0.35053
0.28283	0.3565
0.28283	0.37019
0.28283	0.35184
0.28283	0.35687
0.28284	0.34768
0.28285	0.35494
0.28285	0.35523
0.28286	0.35646
0.28286	0.357
0.28286	0.3561
0.28286	0.3456
0.28286	0.35173
0.28287	0.3585
0.28287	0.35689
0.28287	0.34766
0.28287	0.34758
0.28287	0.35021
0.28287	0.3737
0.28288	0.35638
0.28288	0.35679
0.28288	0.35679
0.28288	0.34563
0.28288	0.35175
0.28288	0.35617
0.28289	0.35172
0.2829	0.34722
0.28291	0.34545
0.28291	0.35712
0.28292	0.34597
0.28293	0.35151
0.28293	0.34762
0.28294	0.34518
0.28294	0.35637
0.28294	0.35637
0.28295	0.35507
0.28297	0.3476
0.28297	0.35486
0.28298	0.34557
0.28299	0.34509
0.283	0.35533
0.283	0.34746
0.28302	0.35164
0.28302	0.34943
0.28303	0.35622
0.28303	0.35607
0.28303	0.34745
0.28304	0.3537
0.28304	0.3537
0.28304	0.34513
0.28304	0.35433
0.28304	0.34763
0.28305	0.3744
0.28306	0.35028
0.28306	0.3558
0.28306	0.3558
0.28306	0.36905
0.28307	0.35339
0.28308	0.35147
0.28308	0.35609
0.28309	0.3472
0.28309	0.35152
0.2831	0.34741
0.2831	0.36776
0.2831	0.35466
0.28311	0.34506
0.28312	0.3454
0.28312	0.34756
0.28312	0.34535
0.28312	0.35408
0.28312	0.35408
0.28312	0.35147
0.28313	0.3551
0.28314	0.35524
0.28314	0.34746
0.28314	0.35639
0.28315	0.34532
0.28315	0.35505
0.28315	0.34509
0.28315	0.34734
0.28315	0.35177
0.28315	0.3559
0.28315	0.34983
0.28316	0.35502
0.28316	0.34982
0.28316	0.3554
0.28317	0.3456
0.28317	0.34701
0.28317	0.34701
0.28317	0.35724
0.28318	0.35728
0.28318	0.35045
0.28319	0.35547
0.28319	0.35721
0.28319	0.35721
0.28319	0.35432
0.28319	0.3551
0.28319	0.37755
0.28319	0.35518
0.28319	0.35321
0.28319	0.35321
0.2832	0.37408
0.2832	0.34701
0.2832	0.34767
0.2832	0.34673
0.28321	0.34987
0.28321	0.36616
0.28321	0.35716
0.28321	0.35716
0.28321	0.34919
0.28321	0.37159
0.28321	0.35544
0.28321	0.35544
0.28322	0.34538
0.28322	0.35185
0.28322	0.35526
0.28322	0.35748
0.28322	0.35748
0.28322	0.35158
0.28322	0.35158
0.28323	0.35438
0.28323	0.34534
0.28325	0.3469
0.28325	0.34678
0.28326	0.35502
0.28326	0.34708
0.28326	0.35598
0.28326	0.35598
0.28326	0.34711
0.28327	0.34676
0.28327	0.35552
0.28327	0.35174
0.28327	0.34744
0.28327	0.34712
0.28327	0.35355
0.28327	0.35154
0.28328	0.34767
0.28329	0.35737
0.28329	0.3466
0.28329	0.34736
0.28329	0.35127
0.28329	0.34977
0.28329	0.35149
0.2833	0.34688
0.2833	0.34724
0.2833	0.35024
0.2833	0.35129
0.28331	0.34676
0.28331	0.34735
0.28331	0.35451
0.28331	0.34763
0.28332	0.34725
0.28332	0.34733
0.28332	0.3503
0.28332	0.35744
0.28332	0.35744
0.28332	0.3473
0.28332	0.34724
0.28332	0.34704
0.28332	0.34524
0.28333	0.34753
0.28334	0.34739
0.28334	0.35155
0.28334	0.35604
0.28334	0.35676
0.28334	0.34527
0.28335	0.34674
0.28335	0.34752
0.28335	0.3474
0.28335	0.35123
0.28335	0.38105
0.28336	0.34509
0.28336	0.34689
0.28336	0.34704
0.28336	0.34674
0.28336	0.3474
0.28336	0.34739
0.28336	0.3552
0.28337	0.34713
0.28337	0.3472
0.28337	0.34728
0.28337	0.34737
0.28337	0.34745
0.28337	0.35633
0.28337	0.35448
0.28337	0.34876
0.28337	0.35692
0.28337	0.35692
0.28337	0.35141
0.28337	0.34718
0.28338	0.34733
0.28338	0.34741
0.28338	0.35008
0.28338	0.34731
0.28338	0.34708
0.28338	0.35018
0.28339	0.35447
0.28339	0.34748
0.28339	0.34588
0.28339	0.35572
0.2834	0.35747
0.2834	0.35148
0.2834	0.3567
0.2834	0.3473
0.2834	0.3553
0.2834	0.35658
0.2834	0.355
0.2834	0.355
0.28341	0.34501
0.28341	0.35585
0.28341	0.35597
0.28341	0.34698
0.28341	0.34742
0.28342	0.35747
0.28342	0.35138
0.28342	0.35566
0.28342	0.38061
0.28343	0.34731
0.28343	0.35139
0.28343	0.34746
0.28343	0.34773
0.28343	0.34773
0.28344	0.34753
0.28344	0.34983
0.28344	0.34716
0.28344	0.35513
0.28344	0.3474
0.28345	0.34716
0.28345	0.34711
0.28345	0.347
0.28346	0.34793
0.28346	0.3514
0.28346	0.34529
0.28346	0.34785
0.28346	0.35015
0.28347	0.35579
0.28347	0.3559
0.28347	0.35122
0.28347	0.34927
0.28347	0.3809
0.28348	0.34732
0.28348	0.34697
0.28348	0.3473
0.28348	0.3472
0.28348	0.35421
0.28348	0.35435
0.28349	0.34927
0.28349	0.34709
0.28349	0.35435
0.28349	0.35135
0.28349	0.35159
0.28349	0.34731
0.2835	0.34703
0.2835	0.34723
0.2835	0.35602
0.2835	0.35443
0.28351	0.3551
0.28351	0.35129
0.28351	0.35667
0.28351	0.34705
0.28351	0.35153
0.28352	0.34967
0.28352	0.35158
0.28352	0.35118
0.28352	0.3511
[truncated: 51,821 more rows]

## Sheet: Extended Data Fig1b_spectral
	Algal bloom1	Algal bloom2	Algal bloom3	Sargassum	Ulva	Sediment	Coccolithophore
412	0.00702	0.00429	0.00372	0.0086	0.00692	0.01279	0.02647
443	0.00741	0.00428	0.00362	0.00895	0.00765	0.01569	0.03071
469	0.00805	0.00437	0.00365	0.00917	0.00854	0.01846	0.03465
488	0.00803	0.004	0.00349	0.00905	0.00873	0.01953	0.03748
531	0.00968	0.004	0.00366	0.00826	0.01018	0.02329	0.03852
547	0.01067	0.00418	0.00394	0.008	0.01065	0.02492	0.03689
555	0.01053	0.00396	0.00382	0.00764	0.01098	0.02427	0.0336
645	0.00679	0.0036	0.00329	0.00642	0.00577	0.01828	0.00939
667	0.00583	0.00342	0.00302	0.00539	0.00491	0.01628	0.00805
678	0.00612	0.00435	0.00382	0.00537	0.00495	0.01585	0.00779
748	0.00396	0.00547	0.00254	0.01023	0.00703	0.00623	0.00369
859	0.00317	0.00339	0.00171	0.01424	0.01457	0.00457	0.00321

## Sheet: Extended Data Fig1b_images
Area	MODIS Aqua Data
East China Sea	A2017138051500
Persian Gulf	A2008358095000
Norway	A2010154123000
