# Supplementary material for: Coastal phytoplankton blooms expand and intensify in the 21st century
Source: Nature. 2023 Mar 1;615(7951):280–4. doi: 10.1038/s41586-023-05760-y (PMC9995273; doi:10.1038/s41586-023-05760-y)
Supplement: Supplementary file 9 — Source Data Extended Data Fig. 2 [file 41586_2023_5760_MOESM9_ESM.xlsx]

## Sheet: 2003
gridlongitude	gridlatitude	eventyear	eventdate	initialdate	finaldate
-140.61	58.57	2003	2003-05-08T00:00:00.000Z	2003-05-08T00:00:00.000Z	2003-05-08T00:00:00.000Z
-128.32	49.55	2003	2003-07-31T00:00:00.000Z
-126.14	48.56	2003	2003-09-18T00:00:00.000Z
-125.9	50.55	2003	2003-07-14T00:00:00.000Z
-125	47.42	2003		2003-09-23T00:00:00.000Z	2003-09-23T00:00:00.000Z
-124.81	44.48	2003		2003-01-01T00:00:00.000Z	2003-01-10T00:00:00.000Z
-9.23	43.44	2003		2003-01-01T00:00:00.000Z	2003-12-31T00:00:00.000Z
-83.86	28.53	2003		2003-01-02T00:00:00.000Z	2003-11-20T00:00:00.000Z
119.377	10.8441	2003		2003-01-10T00:00:00.000Z	2003-12-17T00:00:00.000Z
119.993	15.2259	2003		2003-01-10T00:00:00.000Z	2003-12-17T00:00:00.000Z
123.058	7.6021	2003		2003-01-10T00:00:00.000Z	2003-12-17T00:00:00.000Z
123.173	9.533	2003		2003-01-10T00:00:00.000Z	2003-02-26T00:00:00.000Z
123.453	12.1951	2003		2003-01-10T00:00:00.000Z	2003-12-17T00:00:00.000Z
123.937	12.9189	2003		2003-01-10T00:00:00.000Z	2003-12-17T00:00:00.000Z
124.7	11.3912	2003		2003-01-10T00:00:00.000Z	2003-12-17T00:00:00.000Z
124.942	11.6872	2003		2003-01-10T00:00:00.000Z	2003-04-25T00:00:00.000Z
126.233	6.8719	2003		2003-01-10T00:00:00.000Z	2003-12-17T00:00:00.000Z
-3.39	36.35	2003		2003-01-15T00:00:00.000Z	2003-05-13T00:00:00.000Z
-110.852	26.9417	2003	2003-05-17T00:00:00.000Z
142.35	38.19	2003		2003-02-17T00:00:00.000Z	2003-03-10T00:00:00.000Z
142.35	38.19	2003		2003-03-10T00:00:00.000Z	2003-04-07T00:00:00.000Z
142.35	38.19	2003		2003-04-07T00:00:00.000Z	2003-04-28T00:00:00.000Z
142.35	38.19	2003		2003-04-28T00:00:00.000Z	2003-07-28T00:00:00.000Z
136.15	32.99	2003		2003-03-06T00:00:00.000Z	2003-03-27T00:00:00.000Z
-7.09	36.91	2003		2003-03-10T00:00:00.000Z	2003-03-22T00:00:00.000Z
10.42	59.02	2003		2003-03-10T00:00:00.000Z	2003-08-18T00:00:00.000Z
-122.06	35.55	2003		2003-03-12T00:00:00.000Z	2003-04-09T00:00:00.000Z
6.59	63.18	2003		2003-03-17T00:00:00.000Z	2003-07-07T00:00:00.000Z
6.59	63.18	2003		2003-07-07T00:00:00.000Z	2003-11-03T00:00:00.000Z
9.15	64.09	2003		2003-03-31T00:00:00.000Z	2003-06-02T00:00:00.000Z
9.15	64.09	2003		2003-06-02T00:00:00.000Z	2003-08-04T00:00:00.000Z
115.82	-32	2003		2003-04-07T00:00:00.000Z	2003-06-24T00:00:00.000Z
10.42	59.02	2003		2003-04-21T00:00:00.000Z	2003-05-12T00:00:00.000Z
9.8328	40.1453	2003		2003-04-22T00:00:00.000Z	2003-05-10T00:00:00.000Z
147.74	-43.1	2003		2003-05-01T00:00:00.000Z	2003-05-25T00:00:00.000Z
-122.06	35.55	2003		2003-05-13T00:00:00.000Z	2003-05-21T00:00:00.000Z
9.15	64.09	2003		2003-05-19T00:00:00.000Z	2003-06-16T00:00:00.000Z
10.42	59.02	2003		2003-05-19T00:00:00.000Z	2003-07-21T00:00:00.000Z
-123.62	48.32	2003		2003-05-20T00:00:00.000Z	2003-06-13T00:00:00.000Z
3.53	41.9	2003		2003-05-24T00:00:00.000Z	2003-09-04T00:00:00.000Z
10.42	59.02	2003		2003-05-26T00:00:00.000Z	2003-06-02T00:00:00.000Z
10.42	59.02	2003		2003-06-02T00:00:00.000Z	2003-06-23T00:00:00.000Z
2.55	39.17	2003		2003-05-27T00:00:00.000Z	2003-08-08T00:00:00.000Z
-110.852	26.9417	2003		2003-06-05T00:00:00.000Z	2003-06-12T00:00:00.000Z
-68.72	43.62	2003		2003-06-09T00:00:00.000Z	2003-06-09T00:00:00.000Z
4.45	60.12	2003		2003-06-16T00:00:00.000Z	2003-08-18T00:00:00.000Z
-9.13	41.6	2003		2003-06-17T00:00:00.000Z	2003-12-01T00:00:00.000Z
10.42	59.02	2003		2003-06-23T00:00:00.000Z	2003-07-21T00:00:00.000Z
10.42	59.02	2003		2003-07-21T00:00:00.000Z	2003-08-04T00:00:00.000Z
20.75	70.77	2003		2003-07-07T00:00:00.000Z	2003-11-03T00:00:00.000Z
13.42	67.45	2003		2003-07-14T00:00:00.000Z	2003-08-18T00:00:00.000Z
18.98	54.49	2003		2003-07-17T00:00:00.000Z	2003-07-24T00:00:00.000Z
-67.53	44.14	2003		2003-07-22T00:00:00.000Z	2003-07-22T00:00:00.000Z
-80.8868	21.7187	2003		2003-07-25T00:00:00.000Z	2003-08-10T00:00:00.000Z
-9.03	40.85	2003		2003-07-31T00:00:00.000Z	2003-07-31T00:00:00.000Z
-124.81	44.48	2003		2003-08-13T00:00:00.000Z	2003-11-18T00:00:00.000Z
-3.39	36.35	2003		2003-08-18T00:00:00.000Z	2003-08-24T00:00:00.000Z
9.15	64.09	2003		2003-08-18T00:00:00.000Z	2003-11-03T00:00:00.000Z
4.45	60.12	2003		2003-08-25T00:00:00.000Z	2003-09-29T00:00:00.000Z
-122.06	35.55	2003		2003-08-27T00:00:00.000Z	2003-11-06T00:00:00.000Z
-3.39	36.35	2003		2003-08-28T00:00:00.000Z	2003-12-23T00:00:00.000Z
-83.86	28.53	2003		2003-09-14T00:00:00.000Z	2003-09-14T00:00:00.000Z
10.42	59.02	2003		2003-09-15T00:00:00.000Z	2003-11-03T00:00:00.000Z
13.42	67.45	2003		2003-09-22T00:00:00.000Z	2003-11-03T00:00:00.000Z
-100.931	17.0358	2003	2003-01-14T00:00:00.000Z	2003-01-14T00:00:00.000Z	2003-03-07T00:00:00.000Z
-68.72	43.62	2003		2003-09-25T00:00:00.000Z	2003-09-25T00:00:00.000Z
-79.87	28.53	2003		2003-10-16T00:00:00.000Z	2003-10-23T00:00:00.000Z
21.26	-34.52	2003		2003-11-14T00:00:00.000Z	2004-02-13T00:00:00.000Z
133.7	-32.28	2003		2003-12-01T00:00:00.000Z	2003-12-15T00:00:00.000Z
-84.8615	9.97291	2003	2003-09-01T00:00:00.000Z	2003-01-01T00:00:00.000Z	2004-06-01T00:00:00.000Z
-76.2769	-13.9052	2003	2003-07-01T00:00:00.000Z
-76.2769	-13.9052	2003	2003-01-01T00:00:00.000Z
-69.72	48.11	2003	2003-07-26T00:00:00.000Z
-68.43	49.02	2003	2003-07-12T00:00:00.000Z
-68.08	48.66	2003	2003-08-12T00:00:00.000Z
-66.76	44.57	2003	2003-09-24T00:00:00.000Z
-66.76	44.57	2003	2003-09-09T00:00:00.000Z
-66.76	44.57	2003	2003-07-22T00:00:00.000Z
-65.53	49.26	2003	2003-08-26T00:00:00.000Z
-64.67	48.34	2003	2003-10-14T00:00:00.000Z
-64.67	48.34	2003	2003-07-05T00:00:00.000Z
-61.9	47.42	2003	2003-07-07T00:00:00.000Z
-58.59	51.02	2003	2003-09-21T00:00:00.000Z
-58.59	51.02	2003	2003-08-02T00:00:00.000Z
-55.38	49.57	2003	2003-08-29T00:00:00.000Z
-54.9408	-34.9518	2003	2003-01-24T00:00:00.000Z	2003-01-21T00:00:00.000Z	2003-01-28T00:00:00.000Z
-9.59	42.63	2003	2003-04-29T00:00:00.000Z	2003-03-25T00:00:00.000Z	2003-06-13T00:00:00.000Z
-9.32	42.1	2003	2003-07-21T00:00:00.000Z	2003-07-22T00:00:00.000Z	2003-07-30T00:00:00.000Z
-9.23	43.44	2003	2003-10-13T00:00:00.000Z	2003-10-07T00:00:00.000Z	2003-10-21T00:00:00.000Z
-9.17	37.77	2003	2004-04-04T00:00:00.000Z
-8.21	43.9	2003	2003-10-20T00:00:00.000Z	2003-09-23T00:00:00.000Z	2003-12-31T00:00:00.000Z
-8.21	43.9	2003	2003-08-25T00:00:00.000Z
-8.21	43.9	2003	2003-07-07T00:00:00.000Z	2003-06-13T00:00:00.000Z	2003-09-23T00:00:00.000Z
-8.21	43.9	2003	2003-06-23T00:00:00.000Z	2003-06-03T00:00:00.000Z	2003-07-29T00:00:00.000Z
-8.21	43.9	2003	2003-04-29T00:00:00.000Z	2003-04-22T00:00:00.000Z	2003-06-17T00:00:00.000Z
-2.32	59.1	2003	2003-09-04T00:00:00.000Z	2003-09-04T00:00:00.000Z	2003-09-04T00:00:00.000Z
1.34	40.79	2003	2003-08-31T00:00:00.000Z	2003-05-18T00:00:00.000Z	2003-11-09T00:00:00.000Z
1.34	40.79	2003	2003-08-28T00:00:00.000Z
1.78	38.89	2003	2003-08-22T00:00:00.000Z	2003-08-22T00:00:00.000Z	2003-08-22T00:00:00.000Z
2.9	37.14	2003	2003-08-12T00:00:00.000Z	2003-08-01T00:00:00.000Z	2003-08-15T00:00:00.000Z
2.9	37.14	2003	2003-07-29T00:00:00.000Z	2003-07-27T00:00:00.000Z	2003-08-18T00:00:00.000Z
2.9	37.14	2003	2003-07-25T00:00:00.000Z	2003-07-25T00:00:00.000Z	2003-08-18T00:00:00.000Z
2.9	37.14	2003	2003-07-22T00:00:00.000Z	2003-07-22T00:00:00.000Z	2003-08-18T00:00:00.000Z
11.03	58.28	2003	2003-09-15T00:00:00.000Z	2003-09-15T00:00:00.000Z	2003-12-31T00:00:00.000Z
11.03	58.28	2003	2003-01-06T00:00:00.000Z	2003-01-06T00:00:00.000Z	2003-05-05T00:00:00.000Z
16.864	41.2365	2003	2003-08-15T00:00:00.000Z
17.48	-31.94	2003	2003-01-28T00:00:00.000Z	2003-01-01T00:00:00.000Z	2003-01-31T00:00:00.000Z
19.5	59.52	2003	2003-07-15T00:00:00.000Z
20.86	38.87	2003	2003-09-01T00:00:00.000Z
20.86	38.87	2003	2003-04-01T00:00:00.000Z
21.43	59.96	2003	2003-09-04T00:00:00.000Z
23.1	40.07	2003	2003-04-01T00:00:00.000Z
23.1	40.07	2003	2003-03-01T00:00:00.000Z
23.1	40.07	2003	2003-03-01T00:00:00.000Z
23.51	38.33	2003	2003-04-01T00:00:00.000Z
26.44	40.22	2003	2003-12-15T00:00:00.000Z
26.44	40.22	2003	2003-10-21T00:00:00.000Z
26.44	40.22	2003	2003-07-15T00:00:00.000Z
128.17	34.16	2003	2003-08-24T00:00:00.000Z	2003-08-02T00:00:00.000Z	2003-09-27T00:00:00.000Z
131.91	41.98	2003	2003-06-30T00:00:00.000Z	2003-06-30T00:00:00.000Z	2003-07-14T00:00:00.000Z
131.91	41.98	2003	2003-06-17T00:00:00.000Z	2003-06-17T00:00:00.000Z	2003-06-24T00:00:00.000Z
131.91	41.98	2003	2003-06-06T00:00:00.000Z	2003-05-11T00:00:00.000Z	2003-06-17T00:00:00.000Z
131.91	41.98	2003	2003-05-05T00:00:00.000Z	2003-05-05T00:00:00.000Z	2003-05-05T00:00:00.000Z

## Sheet: 2004
gridlongitude	gridlatitude	eventyear	eventdate	initialdate	finaldate
-110.852	26.9417	2004	2004-10-28T00:00:00.000Z
-100.931	17.0358	2004	2004-05-10T00:00:00.000Z
-124.81	44.48	2004		2004-01-01T00:00:00.000Z	2004-01-01T00:00:00.000Z
-83.86	28.53	2004		2004-01-06T00:00:00.000Z	2004-02-27T00:00:00.000Z
-3.39	36.35	2004		2004-01-07T00:00:00.000Z	2004-03-18T00:00:00.000Z
119.377	10.8441	2004		2004-01-09T00:00:00.000Z	2004-11-26T00:00:00.000Z
119.993	15.2259	2004		2004-01-09T00:00:00.000Z	2004-11-26T00:00:00.000Z
123.058	7.6021	2004		2004-01-09T00:00:00.000Z	2004-11-26T00:00:00.000Z
123.453	12.1951	2004		2004-01-09T00:00:00.000Z	2004-02-26T00:00:00.000Z
123.937	12.9189	2004		2004-01-09T00:00:00.000Z	2004-11-26T00:00:00.000Z
124.7	11.3912	2004		2004-01-09T00:00:00.000Z	2004-07-09T00:00:00.000Z
126.233	6.8719	2004		2004-01-09T00:00:00.000Z	2004-11-26T00:00:00.000Z
131.89	33.61	2004		2004-01-18T00:00:00.000Z	2004-12-18T00:00:00.000Z
131.89	33.61	2004		2004-01-27T00:00:00.000Z	2004-04-05T00:00:00.000Z
-67.53	44.14	2004		2004-01-28T00:00:00.000Z	2004-01-28T00:00:00.000Z
2.41	41.12	2004		2004-01-30T00:00:00.000Z	2004-08-28T00:00:00.000Z
129.46	32.28	2004		2004-03-11T00:00:00.000Z	2004-03-21T00:00:00.000Z
10.52	65.03	2004		2004-03-15T00:00:00.000Z	2004-06-14T00:00:00.000Z
129.46	32.28	2004		2004-03-23T00:00:00.000Z	2004-05-08T00:00:00.000Z
131.89	33.61	2004		2004-03-23T00:00:00.000Z	2004-04-12T00:00:00.000Z
4.26	61.88	2004		2004-03-29T00:00:00.000Z	2004-05-03T00:00:00.000Z
142.35	38.19	2004		2004-04-01T00:00:00.000Z	2004-09-24T00:00:00.000Z
143.49	44.86	2004		2004-05-07T00:00:00.000Z	2004-11-13T00:00:00.000Z
-140.61	58.57	2004		2004-05-08T00:00:00.000Z	2004-06-08T00:00:00.000Z
-100.931	17.0358	2004		2004-05-14T00:00:00.000Z	2004-07-16T00:00:00.000Z
-100.931	17.0358	2004		2004-05-22T00:00:00.000Z	2004-07-02T00:00:00.000Z
10.42	59.02	2004		2004-05-24T00:00:00.000Z	2004-07-19T00:00:00.000Z
131.89	33.61	2004		2004-05-25T00:00:00.000Z	2004-08-18T00:00:00.000Z
131.89	33.61	2004		2004-05-27T00:00:00.000Z	2004-08-27T00:00:00.000Z
4.26	61.88	2004		2004-05-31T00:00:00.000Z	2004-07-12T00:00:00.000Z
10.42	59.02	2004		2004-05-31T00:00:00.000Z	2004-07-05T00:00:00.000Z
-9.13	41.6	2004		2004-06-03T00:00:00.000Z	2004-06-16T00:00:00.000Z
10.42	59.02	2004		2004-06-07T00:00:00.000Z	2004-06-21T00:00:00.000Z
-140.61	58.57	2004		2004-06-08T00:00:00.000Z	2004-06-08T00:00:00.000Z
-64.99	47.83	2004		2004-06-20T00:00:00.000Z	2004-07-22T00:00:00.000Z
123.453	12.1951	2004		2004-06-22T00:00:00.000Z	2004-11-26T00:00:00.000Z
23.78	57.35	2004		2004-06-29T00:00:00.000Z	2004-06-29T00:00:00.000Z
23.78	57.35	2004		2004-06-29T00:00:00.000Z	2004-06-29T00:00:00.000Z
4.26	61.88	2004		2004-07-05T00:00:00.000Z	2004-07-26T00:00:00.000Z
9.15	64.09	2004		2004-07-05T00:00:00.000Z	2004-09-13T00:00:00.000Z
20.75	70.77	2004		2004-07-05T00:00:00.000Z	2004-07-26T00:00:00.000Z
131.89	33.61	2004		2004-07-07T00:00:00.000Z	2004-08-05T00:00:00.000Z
-111.929	24.5671	2004		2004-07-08T00:00:00.000Z	2004-07-19T00:00:00.000Z
-9.32	39.83	2004		2004-07-16T00:00:00.000Z	2004-07-20T00:00:00.000Z
131.89	33.61	2004		2004-07-20T00:00:00.000Z	2004-07-23T00:00:00.000Z
131.89	33.61	2004		2004-07-20T00:00:00.000Z	2004-08-25T00:00:00.000Z
129.46	32.28	2004		2004-07-21T00:00:00.000Z	2004-07-31T00:00:00.000Z
131.89	33.61	2004		2004-07-21T00:00:00.000Z	2004-08-06T00:00:00.000Z
131.89	33.61	2004		2004-07-21T00:00:00.000Z	2004-08-18T00:00:00.000Z
131.89	33.61	2004		2004-07-22T00:00:00.000Z	2004-08-18T00:00:00.000Z
18.98	54.49	2004		2004-07-29T00:00:00.000Z	2004-08-09T00:00:00.000Z
129.46	32.28	2004		2004-07-30T00:00:00.000Z	2004-08-23T00:00:00.000Z
17.29	54.93	2004		2004-07-31T00:00:00.000Z	2004-08-05T00:00:00.000Z
129.46	32.28	2004		2004-08-03T00:00:00.000Z	2004-08-26T00:00:00.000Z
128.17	34.16	2004		2004-08-05T00:00:00.000Z	2004-09-03T00:00:00.000Z
129.46	32.28	2004		2004-08-05T00:00:00.000Z	2004-08-20T00:00:00.000Z
-3.39	36.35	2004		2004-08-09T00:00:00.000Z	2004-11-02T00:00:00.000Z
4.26	61.88	2004		2004-08-09T00:00:00.000Z	2004-11-08T00:00:00.000Z
129.46	32.28	2004		2004-08-09T00:00:00.000Z	2004-08-24T00:00:00.000Z
23.78	57.35	2004		2004-08-10T00:00:00.000Z	2004-08-10T00:00:00.000Z
23.78	57.35	2004		2004-08-10T00:00:00.000Z	2004-08-10T00:00:00.000Z
2.41	41.12	2004		2004-08-11T00:00:00.000Z	2004-08-11T00:00:00.000Z
23.24	58.78	2004		2004-08-11T00:00:00.000Z	2004-08-11T00:00:00.000Z
142.35	38.19	2004		2004-08-12T00:00:00.000Z	2004-09-06T00:00:00.000Z
143.49	44.86	2004		2004-08-12T00:00:00.000Z	2004-09-06T00:00:00.000Z
25.15	60.07	2004		2004-08-18T00:00:00.000Z	2004-09-15T00:00:00.000Z
9.15	64.09	2004		2004-08-23T00:00:00.000Z	2004-11-01T00:00:00.000Z
-124.81	44.48	2004		2004-08-25T00:00:00.000Z	2004-09-13T00:00:00.000Z
-125.9	50.55	2004		2004-09-03T00:00:00.000Z	2004-09-04T00:00:00.000Z
4.26	61.88	2004		2004-09-06T00:00:00.000Z	2004-11-08T00:00:00.000Z
20.75	70.77	2004		2004-09-06T00:00:00.000Z	2004-11-08T00:00:00.000Z
10.42	59.02	2004		2004-09-27T00:00:00.000Z	2004-11-01T00:00:00.000Z
-83.86	28.53	2004		2004-10-05T00:00:00.000Z	2004-12-15T00:00:00.000Z
23.78	57.35	2004		2004-10-13T00:00:00.000Z	2004-10-13T00:00:00.000Z
115.82	-32	2004		2004-12-01T00:00:00.000Z	2004-12-31T00:00:00.000Z
131.89	33.61	2004		2004-12-24T00:00:00.000Z	2004-12-24T00:00:00.000Z
-90.7826	13.9057	2004	2004-05-30T00:00:00.000Z	2004-05-28T00:00:00.000Z	2004-06-27T00:00:00.000Z
-74.12	-44.56	2004	2004-01-02T00:00:00.000Z
-72.8695	-41.6765	2004	2004-01-15T00:00:00.000Z
-69.72	48.11	2004	2004-07-24T00:00:00.000Z
-68.43	49.02	2004	2004-07-31T00:00:00.000Z
-68.08	48.66	2004	2004-07-15T00:00:00.000Z
-66.76	44.57	2004	2004-08-03T00:00:00.000Z
-66.76	44.57	2004	2004-07-27T00:00:00.000Z	2004-07-28T00:00:00.000Z	2004-07-30T00:00:00.000Z
-66.59	50.12	2004	2004-07-31T00:00:00.000Z
-65.53	49.26	2004	2004-07-04T00:00:00.000Z
-64.67	48.34	2004	2004-07-18T00:00:00.000Z
-61.9	47.42	2004	2004-08-24T00:00:00.000Z
-58.59	51.02	2004	2004-09-12T00:00:00.000Z
-58.59	51.02	2004	2004-07-25T00:00:00.000Z
-54.9408	-34.9518	2004	2004-02-04T00:00:00.000Z	2004-02-18T00:00:00.000Z	2004-03-02T00:00:00.000Z
-14.66	28.59	2004	2004-01-01T00:00:00.000Z
-10.33	54.42	2004	2004-08-01T00:00:00.000Z	2004-08-01T00:00:00.000Z	2004-08-01T00:00:00.000Z
-9.59	42.63	2004	2004-10-19T00:00:00.000Z
-9.59	42.63	2004	2004-10-08T00:00:00.000Z
-9.59	42.63	2004	2004-09-21T00:00:00.000Z
-9.59	42.63	2004	2004-09-16T00:00:00.000Z
-9.59	42.63	2004	2004-08-11T00:00:00.000Z
-9.59	42.63	2004	2004-08-05T00:00:00.000Z
-9.59	42.63	2004	2004-06-25T00:00:00.000Z
-9.59	42.63	2004	2004-05-29T00:00:00.000Z
-9.59	42.63	2004	2004-05-28T00:00:00.000Z
-9.59	42.63	2004	2004-05-11T00:00:00.000Z
-9.59	42.63	2004	2004-04-28T00:00:00.000Z
-9.59	42.63	2004	2004-03-18T00:00:00.000Z
-9.59	42.63	2004	2004-03-15T00:00:00.000Z
-9.59	42.63	2004	2004-02-10T00:00:00.000Z
-9.59	42.63	2004	2004-01-01T00:00:00.000Z
-9.32	42.1	2004	2004-09-14T00:00:00.000Z
-9.32	42.1	2004	2004-09-13T00:00:00.000Z
-9.32	42.1	2004	2004-09-07T00:00:00.000Z
-9.32	42.1	2004	2004-09-01T00:00:00.000Z
-9.32	42.1	2004	2004-06-17T00:00:00.000Z
-9.32	42.1	2004	2004-06-03T00:00:00.000Z
-9.32	42.1	2004	2004-05-21T00:00:00.000Z
-9.32	42.1	2004	2004-05-14T00:00:00.000Z
-9.32	42.1	2004	2004-05-06T00:00:00.000Z
-9.32	42.1	2004	2004-04-29T00:00:00.000Z
-9.32	42.1	2004	2004-04-21T00:00:00.000Z
-9.32	42.1	2004	2004-03-15T00:00:00.000Z
-9.32	42.1	2004	2004-01-01T00:00:00.000Z
-9.23	43.44	2004	2004-09-22T00:00:00.000Z
-9.23	43.44	2004	2004-03-14T00:00:00.000Z
-9.17	37.77	2004	2004-08-29T00:00:00.000Z
-8.48	36.72	2004	2004-08-17T00:00:00.000Z
-8.21	43.9	2004	2004-09-13T00:00:00.000Z
-8.21	43.9	2004	2004-06-26T00:00:00.000Z
-8.21	43.9	2004	2004-05-31T00:00:00.000Z
-8.21	43.9	2004	2004-03-27T00:00:00.000Z
-8.21	43.9	2004	2004-03-15T00:00:00.000Z
-8.21	43.9	2004	2002-09-23T00:00:00.000Z	2002-09-09T00:00:00.000Z	2002-11-19T00:00:00.000Z
11.03	58.28	2004	2004-01-01T00:00:00.000Z	2004-01-01T00:00:00.000Z	2004-04-05T00:00:00.000Z
12.06	57	2004	2004-03-01T00:00:00.000Z	2004-03-01T00:00:00.000Z	2004-03-20T00:00:00.000Z
14.2139	-23.0051	2004	2004-08-04T00:00:00.000Z	2004-08-04T00:00:00.000Z	2004-08-10T00:00:00.000Z
16.864	41.2365	2004	2004-09-01T00:00:00.000Z
17	57.5	2004	2004-07-15T00:00:00.000Z
20.86	38.87	2004	2004-05-01T00:00:00.000Z
23.1	40.07	2004	2004-05-01T00:00:00.000Z
26.44	40.22	2004	2004-12-15T00:00:00.000Z
115.976	5.9699	2004	2004-09-21T00:00:00.000Z
115.976	5.9699	2004	2004-08-10T00:00:00.000Z
115.976	5.9699	2004	2004-02-09T00:00:00.000Z
115.976	5.9699	2004	2004-01-14T00:00:00.000Z
115.976	5.9699	2004	2004-01-07T00:00:00.000Z
115.976	5.9699	2004	2004-01-07T00:00:00.000Z
118.578	-20.3142	2004	2004-04-01T00:00:00.000Z
119.932	16.357	2004	2004-05-01T00:00:00.000Z
122.003	16.1514	2004	2004-05-06T00:00:00.000Z
131.89	33.61	2004	2004-07-21T00:00:00.000Z
131.91	41.98	2004	2005-08-05T00:00:00.000Z
131.91	41.98	2004	2004-11-17T00:00:00.000Z
168.03	-46.14	2004	2004-10-15T00:00:00.000Z
174.97	-36.65	2004	2004-02-18T00:00:00.000Z

## Sheet: 2005
gridlongitude	gridlatitude	eventyear	eventdate	initialdate	finaldate
119.377	10.8441	2005		2005-01-10T00:00:00.000Z	2005-12-28T00:00:00.000Z
119.993	15.2259	2005		2005-01-10T00:00:00.000Z	2005-04-06T00:00:00.000Z
123.058	7.6021	2005		2005-01-10T00:00:00.000Z	2005-12-28T00:00:00.000Z
123.453	12.1951	2005		2005-01-10T00:00:00.000Z	2005-12-28T00:00:00.000Z
123.937	12.9189	2005		2005-01-10T00:00:00.000Z	2005-12-28T00:00:00.000Z
126.233	6.8719	2005		2005-01-10T00:00:00.000Z	2005-12-28T00:00:00.000Z
-122.06	35.55	2005		2005-02-01T00:00:00.000Z	2005-07-01T00:00:00.000Z
-124.34	39.54	2005		2005-03-01T00:00:00.000Z	2005-07-01T00:00:00.000Z
-87.75	13.25	2005	2005-11-01T00:00:00.000Z	2005-11-01T00:00:00.000Z	2006-03-31T00:00:00.000Z
-87.4704	12.6966	2005	2005-11-05T00:00:00.000Z	2005-11-05T00:00:00.000Z	2005-11-10T00:00:00.000Z
10.42	59.02	2005		2005-03-07T00:00:00.000Z	2005-04-11T00:00:00.000Z
4.45	60.12	2005		2005-03-14T00:00:00.000Z	2005-05-16T00:00:00.000Z
9.15	64.09	2005		2005-03-14T00:00:00.000Z	2005-04-25T00:00:00.000Z
10.52	65.03	2005		2005-03-14T00:00:00.000Z	2005-03-28T00:00:00.000Z
126.376	8.2441	2005		2005-04-06T00:00:00.000Z	2005-12-28T00:00:00.000Z
10.42	59.02	2005		2005-04-11T00:00:00.000Z	2005-04-18T00:00:00.000Z
-83.86	28.53	2005	2005-01-06T00:00:00.000Z	2005-01-06T00:00:00.000Z	2005-12-31T00:00:00.000Z
28.34	71.27	2005		2005-04-11T00:00:00.000Z	2005-06-13T00:00:00.000Z
10.52	65.03	2005		2005-04-18T00:00:00.000Z	2005-05-02T00:00:00.000Z
13.42	67.45	2005		2005-04-25T00:00:00.000Z	2005-11-07T00:00:00.000Z
9.15	64.09	2005		2005-05-09T00:00:00.000Z	2005-07-25T00:00:00.000Z
10.52	65.03	2005		2005-05-09T00:00:00.000Z	2005-06-06T00:00:00.000Z
10.52	65.03	2005		2005-05-09T00:00:00.000Z	2005-09-19T00:00:00.000Z
-123.62	48.32	2005		2005-05-13T00:00:00.000Z	2005-08-01T00:00:00.000Z
10.42	59.02	2005		2005-05-16T00:00:00.000Z	2005-08-08T00:00:00.000Z
10.52	65.03	2005		2005-06-06T00:00:00.000Z	2005-06-27T00:00:00.000Z
-128.32	49.55	2005		2005-06-22T00:00:00.000Z	2005-06-24T00:00:00.000Z
-124.81	44.48	2005		2005-07-01T00:00:00.000Z	2005-07-10T00:00:00.000Z
-111.929	24.5671	2005		2005-07-01T00:00:00.000Z	2005-08-02T00:00:00.000Z
-96.6577	20.8793	2005		2005-07-03T00:00:00.000Z	2005-09-25T00:00:00.000Z
-83.86	28.53	2005		2005-07-04T00:00:00.000Z	2005-12-19T00:00:00.000Z
20.75	70.77	2005		2005-07-04T00:00:00.000Z	2005-11-07T00:00:00.000Z
28.34	71.27	2005		2005-07-04T00:00:00.000Z	2005-11-07T00:00:00.000Z
17.29	54.93	2005		2005-07-06T00:00:00.000Z	2005-07-12T00:00:00.000Z
-123.62	48.32	2005		2005-07-08T00:00:00.000Z	2005-09-21T00:00:00.000Z
10.52	65.03	2005		2005-07-11T00:00:00.000Z	2005-07-25T00:00:00.000Z
5.93	57.93	2005		2005-07-18T00:00:00.000Z	2005-08-15T00:00:00.000Z
125.79	33.98	2005		2005-07-19T00:00:00.000Z	2005-09-13T00:00:00.000Z
10.42	59.02	2005		2005-07-25T00:00:00.000Z	2005-08-22T00:00:00.000Z
20.75	70.77	2005		2005-07-25T00:00:00.000Z	2005-11-07T00:00:00.000Z
128.17	34.16	2005		2005-07-29T00:00:00.000Z	2005-08-16T00:00:00.000Z
-9.73	38.83	2005		2005-08-05T00:00:00.000Z	2005-08-05T00:00:00.000Z
-9.73	38.83	2005		2005-08-05T00:00:00.000Z	2005-08-05T00:00:00.000Z
13.42	67.45	2005		2005-08-22T00:00:00.000Z	2005-11-07T00:00:00.000Z
10.52	65.03	2005		2005-09-05T00:00:00.000Z	2005-11-07T00:00:00.000Z
9.15	64.09	2005		2005-09-19T00:00:00.000Z	2005-11-07T00:00:00.000Z
10.42	59.02	2005		2005-09-19T00:00:00.000Z	2005-11-14T00:00:00.000Z
124.942	11.6872	2005		2005-09-19T00:00:00.000Z	2005-12-28T00:00:00.000Z
-96.6577	20.8793	2005		2005-09-21T00:00:00.000Z	2005-12-13T00:00:00.000Z
-74.74	37.69	2005		2005-09-26T00:00:00.000Z	2006-09-29T00:00:00.000Z
-79.87	28.53	2005		2005-09-27T00:00:00.000Z	2005-10-17T00:00:00.000Z
10.52	65.03	2005		2005-10-10T00:00:00.000Z	2005-10-24T00:00:00.000Z
-95.48	27.96	2005		2005-10-11T00:00:00.000Z	2006-02-12T00:00:00.000Z
4.45	60.12	2005		2005-10-17T00:00:00.000Z	2005-11-07T00:00:00.000Z
-100.931	17.0358	2005		2005-11-25T00:00:00.000Z	2005-12-13T00:00:00.000Z
-73.7	39.21	2005	2005-07-27T00:00:00.000Z
-73.7	39.21	2005	2005-07-05T00:00:00.000Z
-73.7	39.21	2005	2005-06-08T00:00:00.000Z
-72.8695	-41.6765	2005	2005-02-12T00:00:00.000Z
-70.19	42.53	2005	2005-06-05T00:00:00.000Z
-69.72	48.11	2005	2005-08-28T00:00:00.000Z	2005-06-19T00:00:00.000Z	2005-09-10T00:00:00.000Z
-69.43	41.87	2005	2005-06-12T00:00:00.000Z
-68.43	49.02	2005	2005-07-03T00:00:00.000Z	2005-06-19T00:00:00.000Z	2005-09-18T00:00:00.000Z
-68.08	48.66	2005	2005-06-22T00:00:00.000Z	2005-06-16T00:00:00.000Z	2005-08-09T00:00:00.000Z
-67.53	44.14	2005	2005-05-25T00:00:00.000Z
-66.59	50.12	2005	2005-06-25T00:00:00.000Z	2005-06-11T00:00:00.000Z	2005-07-16T00:00:00.000Z
-65.53	49.26	2005	2005-07-04T00:00:00.000Z	2005-06-20T00:00:00.000Z	2005-08-27T00:00:00.000Z
-64.67	48.34	2005	2005-10-30T00:00:00.000Z
-64.67	48.34	2005	2005-07-18T00:00:00.000Z
-64.67	48.34	2005	2005-06-27T00:00:00.000Z	2005-06-10T00:00:00.000Z	2005-07-04T00:00:00.000Z
-61.9	47.42	2005	2005-08-26T00:00:00.000Z
-58.59	51.02	2005	2005-10-02T00:00:00.000Z
-58.59	51.02	2005	2005-09-18T00:00:00.000Z
-58.59	51.02	2005	2005-07-10T00:00:00.000Z
-58.59	51.02	2005	2005-06-26T00:00:00.000Z
-54.9408	-34.9518	2005	2005-03-22T00:00:00.000Z	2005-03-14T00:00:00.000Z	2005-04-12T00:00:00.000Z
-9.93	51.21	2005	2005-06-01T00:00:00.000Z	2005-06-01T00:00:00.000Z	2005-07-31T00:00:00.000Z
-9.73	38.83	2005	2005-08-05T00:00:00.000Z
-9.59	42.63	2005	2005-11-01T00:00:00.000Z	2005-11-01T00:00:00.000Z	2005-12-31T00:00:00.000Z
-9.59	42.63	2005	2005-04-01T00:00:00.000Z	2005-04-01T00:00:00.000Z	2005-12-31T00:00:00.000Z
-9.59	42.63	2005	2005-03-01T00:00:00.000Z	2005-03-01T00:00:00.000Z	2005-05-31T00:00:00.000Z
-9.32	42.1	2005	2005-12-01T00:00:00.000Z	2005-12-01T00:00:00.000Z	2005-12-31T00:00:00.000Z
-9.32	42.1	2005	2005-11-01T00:00:00.000Z	2005-11-01T00:00:00.000Z	2005-12-31T00:00:00.000Z
-9.32	42.1	2005	2005-05-01T00:00:00.000Z	2005-05-01T00:00:00.000Z	2005-06-15T00:00:00.000Z
-9.32	42.1	2005	2005-04-01T00:00:00.000Z	2005-04-01T00:00:00.000Z	2005-12-31T00:00:00.000Z
-9.32	42.1	2005	2005-01-01T00:00:00.000Z	2005-01-01T00:00:00.000Z	2005-12-31T00:00:00.000Z
-9.23	43.44	2005	2005-11-15T00:00:00.000Z	2005-11-15T00:00:00.000Z	2005-12-31T00:00:00.000Z
-9.23	43.44	2005	2005-09-01T00:00:00.000Z	2005-09-01T00:00:00.000Z	2005-12-31T00:00:00.000Z
-9.23	43.44	2005	2005-07-15T00:00:00.000Z	2005-07-15T00:00:00.000Z	2005-08-15T00:00:00.000Z
-9.23	43.44	2005	2005-06-01T00:00:00.000Z	2005-06-01T00:00:00.000Z	2005-07-31T00:00:00.000Z
-9.23	43.44	2005	2005-05-22T00:00:00.000Z	2005-05-22T00:00:00.000Z	2005-05-31T00:00:00.000Z
-9.23	43.44	2005	2005-04-01T00:00:00.000Z	2005-04-01T00:00:00.000Z	2005-07-31T00:00:00.000Z
-7.09	36.91	2005	2005-05-25T00:00:00.000Z
-6.71	36.53	2005	2005-04-25T00:00:00.000Z
-5.28	55.3	2005	2005-09-12T00:00:00.000Z
-2.32	59.1	2005	2005-10-03T00:00:00.000Z
-1.91	60.49	2005	2005-09-24T00:00:00.000Z
-1.91	60.49	2005	2005-04-18T00:00:00.000Z	2005-04-18T00:00:00.000Z	2005-04-30T00:00:00.000Z
-1.87	56.85	2005	2005-09-05T00:00:00.000Z
5.68	53.69	2005	2005-09-15T00:00:00.000Z
8.8	44.2806	2005	2005-07-17T00:00:00.000Z
9.8328	40.1453	2005	2005-01-12T00:00:00.000Z	2005-01-12T00:00:00.000Z	2005-02-10T00:00:00.000Z
11.03	58.28	2005	2005-09-19T00:00:00.000Z	2005-09-05T00:00:00.000Z	2005-12-31T00:00:00.000Z
11.03	58.28	2005	2005-06-20T00:00:00.000Z	2005-06-20T00:00:00.000Z	2005-08-08T00:00:00.000Z
13.5933	45.5313	2005	2005-09-28T00:00:00.000Z
13.5933	45.5313	2005	2005-05-27T00:00:00.000Z
17.48	-31.94	2005	2005-03-31T00:00:00.000Z
18.98	54.49	2005	2005-07-08T00:00:00.000Z	2005-07-05T00:00:00.000Z	2005-07-26T00:00:00.000Z
19.5	59.52	2005	2005-07-15T00:00:00.000Z
26.44	40.22	2005	2005-04-15T00:00:00.000Z
29.125	40.43	2005	2005-06-08T00:00:00.000Z
115.976	5.9699	2005	2005-01-03T00:00:00.000Z
119.377	10.8441	2005	2005-03-01T00:00:00.000Z
119.932	16.357	2005	2005-06-01T00:00:00.000Z
129.46	32.28	2005	2005-11-25T00:00:00.000Z
129.46	32.28	2005	2005-02-16T00:00:00.000Z
129.46	32.28	2005	2005-02-07T00:00:00.000Z
129.46	32.28	2005	2005-01-26T00:00:00.000Z
129.46	32.28	2005	2005-01-17T00:00:00.000Z
131.89	33.61	2005	2005-06-28T00:00:00.000Z
131.89	33.61	2005	2005-04-06T00:00:00.000Z
131.91	41.98	2005	2005-07-12T00:00:00.000Z
131.91	41.98	2005	2005-06-28T00:00:00.000Z
133.86	36.02	2005	2005-12-15T00:00:00.000Z
133.86	36.02	2005	2005-11-22T00:00:00.000Z
136.15	32.99	2005	2005-04-13T00:00:00.000Z
138.73	39.07	2005	2005-04-21T00:00:00.000Z
142.35	38.19	2005	2005-11-30T00:00:00.000Z
142.35	38.19	2005	2005-11-16T00:00:00.000Z
142.35	38.19	2005	2005-03-24T00:00:00.000Z
142.35	38.19	2005	2005-03-23T00:00:00.000Z
142.35	38.19	2005	2005-03-22T00:00:00.000Z
142.35	38.19	2005	2005-03-17T00:00:00.000Z
142.35	38.19	2005	2005-03-15T00:00:00.000Z
142.35	38.19	2005	2005-03-14T00:00:00.000Z
142.35	38.19	2005	2005-03-01T00:00:00.000Z
143.49	44.86	2005	2005-05-13T00:00:00.000Z
143.49	44.86	2005	2005-05-11T00:00:00.000Z
143.49	44.86	2005	2005-04-28T00:00:00.000Z
143.49	44.86	2005	2005-04-26T00:00:00.000Z
143.49	44.86	2005	2005-04-04T00:00:00.000Z
-125.9	50.55	2005		2005-08-08T00:00:00.000Z	2005-08-08T00:00:00.000Z
168.68	-43.32	2005	2005-09-28T00:00:00.000Z
175.5	-40.82	2005	2005-11-15T00:00:00.000Z

## Sheet: 2006
gridlongitude	gridlatitude	eventyear	eventdate	initialdate	finaldate
-126.14	48.56	2006	2006-08-23T00:00:00.000Z
-123.72	49.36	2006	2006-09-21T00:00:00.000Z
-123.62	48.32	2006	2006-08-08T00:00:00.000Z	2006-08-08T00:00:00.000Z	2006-11-16T00:00:00.000Z
-123.62	48.32	2006	2006-06-07T00:00:00.000Z	2006-06-07T00:00:00.000Z	2006-11-30T00:00:00.000Z
-95.48	27.96	2006	2006-10-02T00:00:00.000Z	2006-10-10T00:00:00.000Z	2007-02-14T00:00:00.000Z
-83.86	28.53	2006		2006-01-02T00:00:00.000Z	2006-02-03T00:00:00.000Z
119.377	10.8441	2006		2006-01-12T00:00:00.000Z	2006-05-30T00:00:00.000Z
123.058	7.6021	2006		2006-01-12T00:00:00.000Z	2006-11-27T00:00:00.000Z
123.453	12.1951	2006		2006-01-12T00:00:00.000Z	2006-11-27T00:00:00.000Z
123.937	12.9189	2006		2006-01-12T00:00:00.000Z	2006-11-27T00:00:00.000Z
124.942	11.6872	2006		2006-01-12T00:00:00.000Z	2006-11-27T00:00:00.000Z
-74.12	-44.56	2006	2006-01-02T00:00:00.000Z
126.233	6.8719	2006		2006-01-12T00:00:00.000Z	2006-11-27T00:00:00.000Z
126.376	8.2441	2006		2006-01-12T00:00:00.000Z	2006-11-27T00:00:00.000Z
-94.1858	15.5913	2006		2006-02-17T00:00:00.000Z	2006-03-23T00:00:00.000Z
-73.8795	-44.0455	2006	2006-01-08T00:00:00.000Z	2006-01-01T00:00:00.000Z	2006-01-30T00:00:00.000Z
-124.34	39.54	2006		2006-03-01T00:00:00.000Z	2006-04-01T00:00:00.000Z
-94.1858	15.5913	2006		2006-03-08T00:00:00.000Z	2006-03-23T00:00:00.000Z
8.2	57.82	2006		2006-04-02T00:00:00.000Z	2006-05-21T00:00:00.000Z
9.15	64.09	2006		2006-04-02T00:00:00.000Z	2006-08-06T00:00:00.000Z
13.42	67.45	2006		2006-04-02T00:00:00.000Z	2006-06-11T00:00:00.000Z
119.932	16.357	2006		2006-04-13T00:00:00.000Z	2006-05-05T00:00:00.000Z
8.2	57.82	2006		2006-04-16T00:00:00.000Z	2006-06-18T00:00:00.000Z
123.173	9.533	2006		2006-05-30T00:00:00.000Z	2006-11-27T00:00:00.000Z
13.42	67.45	2006		2006-06-04T00:00:00.000Z	2006-12-24T00:00:00.000Z
-110.852	26.9417	2006		2006-06-09T00:00:00.000Z	2006-07-07T00:00:00.000Z
4.45	60.12	2006		2006-06-11T00:00:00.000Z	2006-12-24T00:00:00.000Z
8.2	57.82	2006		2006-06-11T00:00:00.000Z	2006-09-03T00:00:00.000Z
9.15	64.09	2006		2006-06-11T00:00:00.000Z	2006-12-24T00:00:00.000Z
-70.8919	-27.1082	2006	2006-11-02T00:00:00.000Z
-70.19	42.53	2006	2006-06-15T00:00:00.000Z
28.34	71.27	2006		2006-06-11T00:00:00.000Z	2006-11-26T00:00:00.000Z
-83.86	28.53	2006		2006-06-15T00:00:00.000Z	2006-12-26T00:00:00.000Z
13	54.62	2006		2006-06-15T00:00:00.000Z	2006-08-01T00:00:00.000Z
9.15	64.09	2006		2006-06-18T00:00:00.000Z	2006-12-24T00:00:00.000Z
18.98	54.49	2006		2006-06-19T00:00:00.000Z	2006-08-22T00:00:00.000Z
17.29	54.93	2006		2006-07-13T00:00:00.000Z	2006-08-12T00:00:00.000Z
8.2	57.82	2006		2006-07-16T00:00:00.000Z	2006-09-17T00:00:00.000Z
4.45	60.12	2006		2006-07-23T00:00:00.000Z	2006-08-27T00:00:00.000Z
15.53	54.33	2006		2006-07-23T00:00:00.000Z	2006-07-31T00:00:00.000Z
-110.852	26.9417	2006		2006-07-28T00:00:00.000Z	2006-08-10T00:00:00.000Z
128.17	34.16	2006		2006-08-06T00:00:00.000Z	2006-10-30T00:00:00.000Z
8.2	57.82	2006		2006-10-15T00:00:00.000Z	2006-11-26T00:00:00.000Z
4.45	60.12	2006		2006-10-29T00:00:00.000Z	2006-11-26T00:00:00.000Z
8.2	57.82	2006		2006-12-17T00:00:00.000Z	2006-12-24T00:00:00.000Z
-54.9408	-34.9518	2006	2006-09-07T00:00:00.000Z	2006-08-10T00:00:00.000Z	2006-09-25T00:00:00.000Z
-50.65	-32.56	2006	2006-05-03T00:00:00.000Z
-9.59	42.63	2006	2006-09-10T00:00:00.000Z	2006-09-10T00:00:00.000Z	2006-09-23T00:00:00.000Z
-9.59	42.63	2006	2006-07-15T00:00:00.000Z	2006-07-15T00:00:00.000Z	2006-11-30T00:00:00.000Z
-9.59	42.63	2006	2006-01-01T00:00:00.000Z	2006-01-01T00:00:00.000Z	2006-01-21T00:00:00.000Z
-9.32	42.1	2006	2006-09-01T00:00:00.000Z	2006-09-01T00:00:00.000Z	2006-09-23T00:00:00.000Z
-9.32	42.1	2006	2006-07-23T00:00:00.000Z	2006-07-23T00:00:00.000Z	2006-11-18T00:00:00.000Z
-9.32	42.1	2006	2006-07-15T00:00:00.000Z	2006-07-15T00:00:00.000Z	2006-11-15T00:00:00.000Z
-9.32	42.1	2006	2006-04-23T00:00:00.000Z	2006-04-23T00:00:00.000Z	2006-04-30T00:00:00.000Z
-9.32	42.1	2006	2006-01-01T00:00:00.000Z	2006-01-01T00:00:00.000Z	2006-04-30T00:00:00.000Z
-9.23	43.44	2006	2006-09-24T00:00:00.000Z	2006-09-24T00:00:00.000Z	2006-10-31T00:00:00.000Z
-9.23	43.44	2006	2006-07-15T00:00:00.000Z	2006-07-15T00:00:00.000Z	2006-11-15T00:00:00.000Z
-9.23	43.44	2006	2006-05-01T00:00:00.000Z	2006-05-01T00:00:00.000Z	2006-05-13T00:00:00.000Z
-9.23	43.44	2006	2006-01-01T00:00:00.000Z	2006-01-01T00:00:00.000Z	2006-01-15T00:00:00.000Z
28.34	71.27	2006		2008-02-10T00:00:00.000Z	2008-11-09T00:00:00.000Z
-7.09	36.91	2006	2006-04-04T00:00:00.000Z	2006-03-28T00:00:00.000Z	2006-06-21T00:00:00.000Z
-7.09	36.91	2006	2006-02-01T00:00:00.000Z
-6.71	36.53	2006	2006-04-01T00:00:00.000Z
-5.97	56.17	2006	2006-07-13T00:00:00.000Z	2006-07-13T00:00:00.000Z	2006-08-15T00:00:00.000Z
-4.9	36.14	2006	2006-10-02T00:00:00.000Z	2006-08-23T00:00:00.000Z	2018-07-17T00:00:00.000Z
-4.9	36.14	2006	2006-04-06T00:00:00.000Z	2006-03-07T00:00:00.000Z	2006-05-04T00:00:00.000Z
-4.49	50.05	2006	2006-09-11T00:00:00.000Z
8.2343	39.9224	2006	2006-11-10T00:00:00.000Z	2006-11-10T00:00:00.000Z	2006-12-10T00:00:00.000Z
11.03	58.28	2006	2006-11-06T00:00:00.000Z	2006-09-25T00:00:00.000Z	2006-12-31T00:00:00.000Z
11.03	58.28	2006	2006-08-21T00:00:00.000Z	2006-07-24T00:00:00.000Z	2006-09-11T00:00:00.000Z
11.03	58.28	2006	2006-01-09T00:00:00.000Z	2006-01-09T00:00:00.000Z	2006-05-01T00:00:00.000Z
12.06	57	2006	2006-02-27T00:00:00.000Z	2006-02-13T00:00:00.000Z	2006-03-13T00:00:00.000Z
13.7085	45.5992	2006	2006-06-14T00:00:00.000Z
18	62	2006	2006-07-15T00:00:00.000Z
32.96	31.95	2006	2006-06-10T00:00:00.000Z	2006-06-10T00:00:00.000Z	2006-06-15T00:00:00.000Z
115.976	5.9699	2006	2006-01-09T00:00:00.000Z
129.46	32.28	2006	2006-01-06T00:00:00.000Z
131.89	33.61	2006	2006-05-13T00:00:00.000Z
131.89	33.61	2006	2006-05-11T00:00:00.000Z
131.89	33.61	2006	2006-04-19T00:00:00.000Z
131.89	33.61	2006	2006-04-13T00:00:00.000Z
131.89	33.61	2006	2006-04-12T00:00:00.000Z
131.89	33.61	2006	2006-04-06T00:00:00.000Z
131.89	33.61	2006	2006-04-05T00:00:00.000Z
131.89	33.61	2006	2006-03-31T00:00:00.000Z
131.89	33.61	2006	2006-03-30T00:00:00.000Z
131.89	33.61	2006	2006-03-29T00:00:00.000Z
131.89	33.61	2006	2006-03-27T00:00:00.000Z
131.91	41.98	2006	2006-07-04T00:00:00.000Z
133.86	36.02	2006	2006-12-26T00:00:00.000Z
136.15	32.99	2006	2006-06-22T00:00:00.000Z
136.15	32.99	2006	2006-06-08T00:00:00.000Z
136.15	32.99	2006	2006-04-05T00:00:00.000Z
136.15	32.99	2006	2006-03-29T00:00:00.000Z
136.15	32.99	2006	2006-03-23T00:00:00.000Z
138.73	39.07	2006	2006-07-06T00:00:00.000Z
138.73	39.07	2006	2006-04-06T00:00:00.000Z
142.35	38.19	2006	2006-11-28T00:00:00.000Z
142.35	38.19	2006	2006-11-22T00:00:00.000Z
142.35	38.19	2006	2006-06-13T00:00:00.000Z
142.35	38.19	2006	2006-06-01T00:00:00.000Z
142.35	38.19	2006	2006-05-24T00:00:00.000Z
142.35	38.19	2006	2006-05-19T00:00:00.000Z
142.35	38.19	2006	2006-05-03T00:00:00.000Z
142.35	38.19	2006	2006-04-21T00:00:00.000Z
142.35	38.19	2006	2006-04-12T00:00:00.000Z
142.35	38.19	2006	2006-04-06T00:00:00.000Z
142.35	38.19	2006	2006-03-27T00:00:00.000Z
142.35	38.19	2006	2006-03-23T00:00:00.000Z
142.35	38.19	2006	2006-03-16T00:00:00.000Z
142.35	38.19	2006	2006-03-15T00:00:00.000Z
142.35	38.19	2006	2006-03-14T00:00:00.000Z
142.35	38.19	2006	2006-03-13T00:00:00.000Z
142.35	38.19	2006	2006-03-08T00:00:00.000Z
142.35	38.19	2006	2006-03-03T00:00:00.000Z
142.35	38.19	2006	2006-03-02T00:00:00.000Z
142.35	38.19	2006	2006-02-27T00:00:00.000Z
143.49	44.86	2006	2006-11-22T00:00:00.000Z
143.49	44.86	2006	2006-05-19T00:00:00.000Z
143.49	44.86	2006	2006-05-18T00:00:00.000Z
143.49	44.86	2006	2006-05-09T00:00:00.000Z

## Sheet: 2007
gridlongitude	gridlatitude	eventyear	eventdate	initialdate	finaldate
-96.6577	20.8793	2007	2007-05-25T00:00:00.000Z
-81.668	12.49	2007	2007-04-02T00:00:00.000Z
-74.74	37.69	2007	2007-09-04T00:00:00.000Z
-73.9705	-51.6619	2007	2007-12-06T00:00:00.000Z
136.93	-33.73	2007		2007-01-01T00:00:00.000Z	2007-01-31T00:00:00.000Z
-79.88	-2.63	2007		2007-01-04T00:00:00.000Z	2007-01-14T00:00:00.000Z
123.058	7.6021	2007		2007-01-05T00:00:00.000Z	2007-05-02T00:00:00.000Z
-66.76	44.57	2007	2007-07-24T00:00:00.000Z
123.173	9.533	2007		2007-01-05T00:00:00.000Z	2007-03-02T00:00:00.000Z
123.453	12.1951	2007		2007-01-05T00:00:00.000Z	2007-12-18T00:00:00.000Z
123.937	12.9189	2007		2007-01-05T00:00:00.000Z	2007-05-18T00:00:00.000Z
124.942	11.6872	2007		2007-01-05T00:00:00.000Z	2007-03-13T00:00:00.000Z
126.376	8.2441	2007		2007-01-05T00:00:00.000Z	2007-12-18T00:00:00.000Z
-83.86	28.53	2007		2007-01-07T00:00:00.000Z	2007-12-28T00:00:00.000Z
109.786	21.4573	2007		2007-02-06T00:00:00.000Z	2007-02-15T00:00:00.000Z
9.15	64.09	2007		2007-02-25T00:00:00.000Z	2007-12-30T00:00:00.000Z
13.42	67.45	2007		2007-02-26T00:00:00.000Z	2007-12-31T00:00:00.000Z
-124.34	39.54	2007		2007-03-03T00:00:00.000Z	2007-04-01T00:00:00.000Z
10.42	59.02	2007		2007-03-05T00:00:00.000Z	2007-07-02T00:00:00.000Z
-110.852	26.9417	2007		2007-03-06T00:00:00.000Z	2007-04-13T00:00:00.000Z
-61.3405	-31.051	2007	2007-01-01T00:00:00.000Z
4.26	61.88	2007		2007-03-12T00:00:00.000Z	2007-12-30T00:00:00.000Z
4.45	60.12	2007		2007-03-12T00:00:00.000Z	2007-07-02T00:00:00.000Z
28.34	71.27	2007		2007-03-19T00:00:00.000Z	2007-11-26T00:00:00.000Z
-53.688	-34.1796	2007	2007-12-29T00:00:00.000Z	2007-11-06T00:00:00.000Z	2008-01-25T00:00:00.000Z
-42.05	-1.45	2007	2007-01-02T00:00:00.000Z
17.48	-31.94	2007		2007-03-20T00:00:00.000Z	2007-04-11T00:00:00.000Z
17.48	-31.94	2007		2007-03-20T00:00:00.000Z	2007-04-11T00:00:00.000Z
-100.931	17.0358	2007		2007-04-03T00:00:00.000Z	2007-06-27T00:00:00.000Z
-10.51	53.41	2007	2007-09-11T00:00:00.000Z	2007-09-11T00:00:00.000Z	2007-09-11T00:00:00.000Z
-96.6577	20.8793	2007		2007-04-03T00:00:00.000Z	2007-04-23T00:00:00.000Z
119.932	16.357	2007		2007-04-03T00:00:00.000Z	2007-05-29T00:00:00.000Z
173.56	-35.32	2007		2007-04-17T00:00:00.000Z	2007-04-30T00:00:00.000Z
-9.93	51.21	2007	2007-06-18T00:00:00.000Z	2007-06-18T00:00:00.000Z	2008-01-14T00:00:00.000Z
-111.929	24.5671	2007		2007-05-07T00:00:00.000Z	2007-06-29T00:00:00.000Z
-100.931	17.0358	2007		2007-05-28T00:00:00.000Z	2007-07-04T00:00:00.000Z
123.937	12.9189	2007		2007-06-01T00:00:00.000Z	2007-10-05T00:00:00.000Z
-100.931	17.0358	2007		2007-06-07T00:00:00.000Z	2007-06-21T00:00:00.000Z
-9.03	40.85	2007		2007-06-11T00:00:00.000Z	2007-06-11T00:00:00.000Z
9.15	64.09	2007		2007-06-11T00:00:00.000Z	2007-12-30T00:00:00.000Z
13.42	67.45	2007		2007-06-11T00:00:00.000Z	2007-07-16T00:00:00.000Z
117.087	23.5496	2007		2007-06-11T00:00:00.000Z	2007-06-13T00:00:00.000Z
-9.59	42.63	2007	2007-06-24T00:00:00.000Z	2007-06-24T00:00:00.000Z	2007-08-15T00:00:00.000Z
123.058	7.6021	2007		2007-06-14T00:00:00.000Z	2007-12-18T00:00:00.000Z
126.233	6.8719	2007		2007-06-18T00:00:00.000Z	2007-10-05T00:00:00.000Z
-9.13	41.6	2007		2007-06-21T00:00:00.000Z	2007-07-05T00:00:00.000Z
4.26	61.88	2007		2007-06-25T00:00:00.000Z	2007-12-31T00:00:00.000Z
-9.32	42.1	2007	2007-11-25T00:00:00.000Z	2007-11-25T00:00:00.000Z	2007-12-08T00:00:00.000Z
-9.32	42.1	2007	2007-07-15T00:00:00.000Z	2007-07-15T00:00:00.000Z	2007-09-08T00:00:00.000Z
-9.32	42.1	2007	2007-06-24T00:00:00.000Z	2007-06-24T00:00:00.000Z	2007-09-08T00:00:00.000Z
-9.32	42.1	2007	2007-06-15T00:00:00.000Z	2007-06-15T00:00:00.000Z	2007-08-31T00:00:00.000Z
120.471	27.1411	2007		2007-06-27T00:00:00.000Z	2007-06-30T00:00:00.000Z
-9.13	41.6	2007		2007-06-29T00:00:00.000Z	2007-07-05T00:00:00.000Z
-9.03	40.85	2007		2007-06-29T00:00:00.000Z	2007-07-06T00:00:00.000Z
10.42	59.02	2007		2007-07-02T00:00:00.000Z	2007-09-17T00:00:00.000Z
121.84	31.4359	2007		2007-07-10T00:00:00.000Z	2007-07-16T00:00:00.000Z
-2.43	43.75	2007		2007-07-16T00:00:00.000Z	2007-07-23T00:00:00.000Z
120.471	27.1411	2007		2007-07-23T00:00:00.000Z	2007-08-06T00:00:00.000Z
128.17	34.16	2007		2007-07-24T00:00:00.000Z	2007-07-30T00:00:00.000Z
-9.23	43.44	2007	2007-09-09T00:00:00.000Z	2007-09-22T00:00:00.000Z	2007-09-22T00:00:00.000Z
-9.23	43.44	2007	2007-08-15T00:00:00.000Z	2007-08-15T00:00:00.000Z	2007-11-15T00:00:00.000Z
-9.23	43.44	2007	2007-06-24T00:00:00.000Z	2007-06-24T00:00:00.000Z	2007-09-30T00:00:00.000Z
13.42	67.45	2007		2007-07-30T00:00:00.000Z	2007-12-31T00:00:00.000Z
128.17	34.16	2007		2007-07-31T00:00:00.000Z	2007-09-18T00:00:00.000Z
4.45	60.12	2007		2007-08-06T00:00:00.000Z	2007-10-22T00:00:00.000Z
128.17	34.16	2007		2007-08-06T00:00:00.000Z	2007-09-15T00:00:00.000Z
128.17	34.16	2007		2007-08-09T00:00:00.000Z	2007-09-12T00:00:00.000Z
128.17	34.16	2007		2007-08-11T00:00:00.000Z	2007-09-01T00:00:00.000Z
129.88	36.74	2007		2007-08-16T00:00:00.000Z	2007-09-15T00:00:00.000Z
119.841	39.9832	2007		2007-08-21T00:00:00.000Z	2007-08-24T00:00:00.000Z
120.471	27.1411	2007		2007-08-24T00:00:00.000Z	2007-08-28T00:00:00.000Z
-9.73	38.83	2007		2007-08-28T00:00:00.000Z	2007-08-28T00:00:00.000Z
128.17	34.16	2007		2007-09-03T00:00:00.000Z	2007-09-09T00:00:00.000Z
109.786	21.4573	2007		2007-09-07T00:00:00.000Z	2007-09-21T00:00:00.000Z
124.7	11.3912	2007		2007-09-21T00:00:00.000Z	2007-10-05T00:00:00.000Z
123.937	12.9189	2007		2007-10-19T00:00:00.000Z	2007-12-18T00:00:00.000Z
124.7	11.3912	2007		2007-10-19T00:00:00.000Z	2007-12-18T00:00:00.000Z
124.942	11.6872	2007		2007-10-19T00:00:00.000Z	2007-12-18T00:00:00.000Z
-9.03	40.85	2007	2007-06-21T00:00:00.000Z
128.17	34.16	2007		2007-10-19T00:00:00.000Z	2007-10-29T00:00:00.000Z
117.851	38.269	2007		2007-11-09T00:00:00.000Z	2007-11-22T00:00:00.000Z
129.46	32.28	2007		2007-11-22T00:00:00.000Z	2007-12-04T00:00:00.000Z
-9.13	41.6	2007		2007-12-07T00:00:00.000Z	2007-12-17T00:00:00.000Z
-100.931	17.0358	2007		2007-12-11T00:00:00.000Z	2007-12-30T00:00:00.000Z
-94.1858	15.5913	2007		2007-12-11T00:00:00.000Z	2008-01-10T00:00:00.000Z
123.453	12.1951	2007		2008-01-29T00:00:00.000Z	2008-02-13T00:00:00.000Z
-7.88	51.56	2007	2007-06-26T00:00:00.000Z	2007-06-26T00:00:00.000Z	2007-07-02T00:00:00.000Z
-7.09	36.91	2007	2007-04-01T00:00:00.000Z
-5.97	56.17	2007	2007-06-05T00:00:00.000Z
-5.28	55.3	2007	2007-05-29T00:00:00.000Z
-5.1	58.79	2007	2007-04-27T00:00:00.000Z
0.17	39.35	2007	2007-07-03T00:00:00.000Z	2007-07-03T00:00:00.000Z	2007-07-05T00:00:00.000Z
3.6	51.88	2007	2007-06-18T00:00:00.000Z	2007-06-12T00:00:00.000Z	2007-07-03T00:00:00.000Z
5.68	53.69	2007	2008-09-01T00:00:00.000Z
5.68	53.69	2007	2007-09-18T00:00:00.000Z	2007-09-05T00:00:00.000Z	2007-10-17T00:00:00.000Z
8.2343	39.9224	2007	2007-07-19T00:00:00.000Z
8.41	54.38	2007	2007-06-01T00:00:00.000Z	2007-06-01T00:00:00.000Z	2007-06-21T00:00:00.000Z
11.03	58.28	2007	2011-01-17T00:00:00.000Z	2011-01-01T00:00:00.000Z	2011-03-07T00:00:00.000Z
11.03	58.28	2007	2007-07-23T00:00:00.000Z	2007-07-30T00:00:00.000Z	2007-08-13T00:00:00.000Z
11.6675	35.4159	2007	2017-01-15T00:00:00.000Z
12.6508	44.2098	2007	2007-08-01T00:00:00.000Z
13.5816	45.4905	2007	2007-09-06T00:00:00.000Z
13.656	43.6758	2007	2007-08-08T00:00:00.000Z	2007-08-08T00:00:00.000Z	2007-10-24T00:00:00.000Z
17.48	-31.94	2007	2017-02-01T00:00:00.000Z
18.98	54.49	2007	2007-06-21T00:00:00.000Z	2007-06-21T00:00:00.000Z	2007-06-21T00:00:00.000Z
21.26	-34.52	2007	2007-02-01T00:00:00.000Z	2007-02-01T00:00:00.000Z	2007-04-01T00:00:00.000Z
28.9487	41.0404	2007	2007-09-16T00:00:00.000Z
28.9487	41.0404	2007	2007-08-28T00:00:00.000Z
28.9487	41.0404	2007	2007-05-28T00:00:00.000Z
28.9487	41.0404	2007	2007-04-24T00:00:00.000Z
29.8917	40.7367	2007	2007-11-02T00:00:00.000Z
30.65	32.15	2007	2007-08-15T00:00:00.000Z	2007-08-10T00:00:00.000Z	2007-09-01T00:00:00.000Z
115.976	5.9699	2007	2007-02-13T00:00:00.000Z
115.976	5.9699	2007	2007-01-31T00:00:00.000Z
115.976	5.9699	2007	2007-01-26T00:00:00.000Z
115.976	5.9699	2007	2007-01-15T00:00:00.000Z
119.932	16.357	2007	2007-06-01T00:00:00.000Z
120.471	27.1411	2007	2007-09-29T00:00:00.000Z

## Sheet: 2008
gridlongitude	gridlatitude	eventyear	eventdate	initialdate	finaldate
-133.31	52.59	2008	2008-07-22T00:00:00.000Z
-130.51	52.97	2008	2008-08-25T00:00:00.000Z
-130.51	52.97	2008	2008-07-14T00:00:00.000Z
-128.32	49.55	2008	2008-09-14T00:00:00.000Z
-128.32	49.55	2008	2008-06-02T00:00:00.000Z
-126.14	48.56	2008	2008-08-07T00:00:00.000Z
-125.9	50.55	2008	2008-10-27T00:00:00.000Z
-123.72	49.36	2008	2008-11-03T00:00:00.000Z
-123.72	49.36	2008	2008-04-06T00:00:00.000Z
-119.35	33.66	2008	2008-12-31T00:00:00.000Z
-95.48	27.96	2008	2008-06-23T00:00:00.000Z
-95.48	27.96	2008	2008-02-14T00:00:00.000Z
-74.74	37.69	2008	2008-09-02T00:00:00.000Z
-73.8795	-44.0455	2008	2008-11-10T00:00:00.000Z
-69.43	41.87	2008	2008-05-19T00:00:00.000Z
-68.72	43.62	2008	2008-04-28T00:00:00.000Z	2008-04-08T00:00:00.000Z	2008-07-31T00:00:00.000Z
-67.53	44.14	2008	2008-05-14T00:00:00.000Z	2008-04-22T00:00:00.000Z	2008-10-21T00:00:00.000Z
-66.76	44.57	2008	2008-08-12T00:00:00.000Z
-66.76	44.57	2008	2008-07-02T00:00:00.000Z
-61.9	47.42	2008	2008-07-22T00:00:00.000Z
-58.59	51.02	2008	2008-07-27T00:00:00.000Z
-17.11	28.59	2008	2008-11-01T00:00:00.000Z
-16.275	32.3717	2008	2008-07-01T00:00:00.000Z
-10.51	53.41	2008	2008-07-03T00:00:00.000Z	2008-07-03T00:00:00.000Z	2008-08-28T00:00:00.000Z
-10.33	54.42	2008	2008-07-08T00:00:00.000Z	2008-07-08T00:00:00.000Z	2008-07-08T00:00:00.000Z
-9.93	51.21	2008	2008-07-07T00:00:00.000Z	2008-07-07T00:00:00.000Z	2008-12-15T00:00:00.000Z
-9.73	38.83	2008	2008-09-01T00:00:00.000Z
-9.59	42.63	2008	2008-09-14T00:00:00.000Z	2008-09-14T00:00:00.000Z	2008-09-30T00:00:00.000Z
-9.59	42.63	2008	2008-05-25T00:00:00.000Z	2008-05-25T00:00:00.000Z	2008-07-15T00:00:00.000Z
-9.32	42.1	2008	2008-10-26T00:00:00.000Z	2008-10-26T00:00:00.000Z	2008-11-08T00:00:00.000Z
-9.32	39.83	2008	2008-10-20T00:00:00.000Z	2008-10-13T00:00:00.000Z	2008-10-20T00:00:00.000Z
-9.32	42.1	2008	2008-10-15T00:00:00.000Z	2008-10-15T00:00:00.000Z	2008-10-26T00:00:00.000Z
-9.32	42.1	2008	2008-09-14T00:00:00.000Z	2008-09-14T00:00:00.000Z	2008-10-04T00:00:00.000Z
-9.32	39.83	2008	2008-08-11T00:00:00.000Z	2008-07-22T00:00:00.000Z	2008-08-11T00:00:00.000Z
-9.32	42.1	2008	2008-08-01T00:00:00.000Z	2008-08-01T00:00:00.000Z	2008-09-30T00:00:00.000Z
-9.32	39.83	2008	2008-07-30T00:00:00.000Z	2008-07-02T00:00:00.000Z	2008-09-02T00:00:00.000Z
-9.32	39.83	2008	2008-07-08T00:00:00.000Z	2008-06-17T00:00:00.000Z	2008-08-06T00:00:00.000Z
-9.32	39.83	2008	2008-07-07T00:00:00.000Z	2008-07-07T00:00:00.000Z	2008-07-10T00:00:00.000Z
-9.32	39.83	2008	2008-07-03T00:00:00.000Z	2008-06-17T00:00:00.000Z	2008-07-29T00:00:00.000Z
-9.32	39.83	2008	2008-07-01T00:00:00.000Z	2008-06-23T00:00:00.000Z	2008-07-08T00:00:00.000Z
-9.32	42.1	2008	2008-06-22T00:00:00.000Z	2008-06-22T00:00:00.000Z	2008-07-05T00:00:00.000Z
-9.32	39.83	2008	2008-06-17T00:00:00.000Z	2008-06-02T00:00:00.000Z	2008-06-30T00:00:00.000Z
-9.32	39.83	2008	2008-06-04T00:00:00.000Z
-9.32	42.1	2008	2008-05-25T00:00:00.000Z	2008-05-25T00:00:00.000Z	2008-06-15T00:00:00.000Z
-9.32	42.1	2008	2008-05-11T00:00:00.000Z	2008-05-11T00:00:00.000Z	2008-07-05T00:00:00.000Z
-9.23	43.44	2008	2008-08-10T00:00:00.000Z	2008-08-10T00:00:00.000Z	2008-09-06T00:00:00.000Z
-9.23	43.44	2008	2008-05-25T00:00:00.000Z	2008-05-25T00:00:00.000Z	2008-09-15T00:00:00.000Z
-9.23	43.44	2008	2008-05-10T00:00:00.000Z	2008-05-10T00:00:00.000Z	2008-06-15T00:00:00.000Z
-9.23	43.44	2008	2008-03-23T00:00:00.000Z	2008-03-23T00:00:00.000Z	2008-04-05T00:00:00.000Z
-9.03	40.85	2008	2008-09-08T00:00:00.000Z	2008-06-30T00:00:00.000Z	2008-10-14T00:00:00.000Z
-9.03	40.85	2008	2008-07-14T00:00:00.000Z	2008-06-30T00:00:00.000Z	2008-07-21T00:00:00.000Z
-9.03	40.85	2008	2008-07-14T00:00:00.000Z	2008-05-07T00:00:00.000Z	2008-08-11T00:00:00.000Z
-8.46	55.33	2008	2008-08-08T00:00:00.000Z	2008-08-18T00:00:00.000Z	2008-09-01T00:00:00.000Z
-8.46	55.33	2008	2008-05-26T00:00:00.000Z	2008-05-26T00:00:00.000Z	2008-12-08T00:00:00.000Z
123.937	12.9189	2008		2008-01-29T00:00:00.000Z	2008-04-02T00:00:00.000Z
124.942	11.6872	2008		2008-01-29T00:00:00.000Z	2008-03-20T00:00:00.000Z
126.376	8.2441	2008		2008-01-29T00:00:00.000Z	2008-05-15T00:00:00.000Z
-95.48	27.96	2008		2008-02-01T00:00:00.000Z	2008-04-30T00:00:00.000Z
13.42	67.45	2008		2008-02-03T00:00:00.000Z	2008-08-24T00:00:00.000Z
123.058	7.6021	2008		2008-02-13T00:00:00.000Z	2008-05-16T00:00:00.000Z
-74.74	37.69	2008		2008-02-14T00:00:00.000Z	2008-08-07T00:00:00.000Z
4.26	61.88	2008		2008-02-17T00:00:00.000Z	2008-02-24T00:00:00.000Z
-7.65	36.72	2008	2008-07-01T00:00:00.000Z	2008-06-23T00:00:00.000Z	2008-07-01T00:00:00.000Z
-7.65	36.72	2008	2008-07-01T00:00:00.000Z	2008-06-23T00:00:00.000Z	2008-07-01T00:00:00.000Z
-7.65	36.72	2008	2008-06-27T00:00:00.000Z	2008-06-27T00:00:00.000Z	2008-07-14T00:00:00.000Z
-94.1858	15.5913	2008		2008-02-20T00:00:00.000Z	2008-03-11T00:00:00.000Z
9.15	64.09	2008		2008-02-24T00:00:00.000Z	2008-07-13T00:00:00.000Z
-100.931	17.0358	2008		2008-02-26T00:00:00.000Z	2008-03-11T00:00:00.000Z
-124.34	39.54	2008		2008-03-01T00:00:00.000Z	2008-03-31T00:00:00.000Z
10.42	59.02	2008		2008-03-02T00:00:00.000Z	2008-03-09T00:00:00.000Z
-100.931	17.0358	2008		2008-03-06T00:00:00.000Z	2008-03-12T00:00:00.000Z
119.932	16.357	2008		2008-03-07T00:00:00.000Z	2008-05-16T00:00:00.000Z
119.993	15.2259	2008		2008-03-07T00:00:00.000Z	2008-05-16T00:00:00.000Z
10.42	59.02	2008		2008-03-09T00:00:00.000Z	2008-05-18T00:00:00.000Z
-100.931	17.0358	2008		2008-03-20T00:00:00.000Z	2008-04-13T00:00:00.000Z
120.471	27.1411	2008		2008-03-21T00:00:00.000Z	2008-03-23T00:00:00.000Z
4.26	61.88	2008		2008-03-30T00:00:00.000Z	2008-11-09T00:00:00.000Z
-110.852	26.9417	2008		2008-04-04T00:00:00.000Z	2008-04-07T00:00:00.000Z
5.93	57.93	2008		2008-04-06T00:00:00.000Z	2008-06-01T00:00:00.000Z
-74.74	37.69	2008		2008-04-09T00:00:00.000Z	2008-08-07T00:00:00.000Z
13.42	67.45	2008		2008-04-20T00:00:00.000Z	2008-11-16T00:00:00.000Z
13	54.62	2008		2008-05-01T00:00:00.000Z	2008-05-15T00:00:00.000Z
120.471	27.1411	2008		2008-05-01T00:00:00.000Z	2008-05-05T00:00:00.000Z
120.471	27.1411	2008		2008-05-03T00:00:00.000Z	2008-05-04T00:00:00.000Z
-96.6577	20.8793	2008		2008-05-05T00:00:00.000Z	2008-05-07T00:00:00.000Z
120.471	27.1411	2008		2008-05-05T00:00:00.000Z	2008-05-31T00:00:00.000Z
123.937	12.9189	2008		2008-05-05T00:00:00.000Z	2008-05-16T00:00:00.000Z
120.471	27.1411	2008		2008-05-06T00:00:00.000Z	2008-05-08T00:00:00.000Z
120.471	27.1411	2008		2008-05-06T00:00:00.000Z	2008-05-12T00:00:00.000Z
120.471	27.1411	2008		2008-05-11T00:00:00.000Z	2008-06-03T00:00:00.000Z
120.471	27.1411	2008		2008-05-12T00:00:00.000Z	2008-05-20T00:00:00.000Z
120.471	27.1411	2008		2008-05-16T00:00:00.000Z	2008-05-24T00:00:00.000Z
120.471	27.1411	2008		2008-05-21T00:00:00.000Z	2008-05-24T00:00:00.000Z
120.471	27.1411	2008		2008-05-23T00:00:00.000Z	2008-05-24T00:00:00.000Z
120.471	27.1411	2008		2008-06-02T00:00:00.000Z	2008-06-06T00:00:00.000Z
-80.8868	21.7187	2008		2008-06-04T00:00:00.000Z	2008-06-05T00:00:00.000Z
13.42	67.45	2008		2008-06-15T00:00:00.000Z	2008-11-09T00:00:00.000Z
121.205	38.707	2008		2008-06-16T00:00:00.000Z	2008-06-21T00:00:00.000Z
-96.6577	20.8793	2008		2008-06-17T00:00:00.000Z	2008-06-25T00:00:00.000Z
4.26	61.88	2008		2008-06-22T00:00:00.000Z	2008-11-09T00:00:00.000Z
-80.8868	21.7187	2008		2008-06-23T00:00:00.000Z	2008-07-10T00:00:00.000Z
8.2	57.82	2008		2008-06-29T00:00:00.000Z	2008-07-27T00:00:00.000Z
-95.48	27.96	2008		2008-07-15T00:00:00.000Z	2008-07-28T00:00:00.000Z
120.471	27.1411	2008		2008-07-16T00:00:00.000Z	2008-07-18T00:00:00.000Z
123.058	7.6021	2008		2008-07-25T00:00:00.000Z	2008-11-19T00:00:00.000Z
-1.87	56.85	2008	2008-05-20T00:00:00.000Z
-1.31	55.73	2008	2008-05-28T00:00:00.000Z
123.937	12.9189	2008		2008-07-25T00:00:00.000Z	2008-11-19T00:00:00.000Z
-69.72	48.11	2008		2008-08-04T00:00:00.000Z	2008-08-31T00:00:00.000Z
-68.43	49.02	2008		2008-08-04T00:00:00.000Z	2008-08-31T00:00:00.000Z
-68.08	48.66	2008		2008-08-04T00:00:00.000Z	2008-08-31T00:00:00.000Z
-66.59	50.12	2008		2008-08-04T00:00:00.000Z	2008-08-31T00:00:00.000Z
-65.53	49.26	2008		2008-08-04T00:00:00.000Z	2008-08-31T00:00:00.000Z
128.17	34.16	2008		2008-08-04T00:00:00.000Z	2008-09-23T00:00:00.000Z
120.471	27.1411	2008		2008-08-05T00:00:00.000Z	2008-08-06T00:00:00.000Z
-74.74	37.69	2008		2008-08-06T00:00:00.000Z	2008-09-03T00:00:00.000Z
128.17	34.16	2008		2008-08-08T00:00:00.000Z	2008-09-22T00:00:00.000Z
-74.74	37.69	2008		2008-08-12T00:00:00.000Z	2008-08-20T00:00:00.000Z
120.471	27.1411	2008		2008-08-12T00:00:00.000Z	2008-08-13T00:00:00.000Z
121.84	31.4359	2008		2008-08-12T00:00:00.000Z	2008-08-13T00:00:00.000Z
2.64	51.39	2008	2008-08-01T00:00:00.000Z
2.9	37.14	2008	2008-08-07T00:00:00.000Z
2.9	37.14	2008	2008-08-07T00:00:00.000Z
128.17	34.16	2008		2008-08-29T00:00:00.000Z	2008-09-05T00:00:00.000Z
9.15	64.09	2008		2008-09-07T00:00:00.000Z	2008-11-09T00:00:00.000Z
121.84	31.4359	2008		2008-09-10T00:00:00.000Z	2008-09-13T00:00:00.000Z
128.17	34.16	2008		2008-09-11T00:00:00.000Z	2008-09-20T00:00:00.000Z
123.453	12.1951	2008		2008-09-12T00:00:00.000Z	2008-11-19T00:00:00.000Z
128.17	34.16	2008		2008-09-16T00:00:00.000Z	2008-09-25T00:00:00.000Z
-74.74	37.69	2008		2008-09-17T00:00:00.000Z	2008-09-22T00:00:00.000Z
-83.86	28.53	2008		2008-10-01T00:00:00.000Z	2008-12-19T00:00:00.000Z
4.45	60.12	2008		2008-10-05T00:00:00.000Z	2008-11-09T00:00:00.000Z
4.26	61.88	2008		2008-10-12T00:00:00.000Z	2008-11-09T00:00:00.000Z
8.2343	39.9224	2008	2008-10-01T00:00:00.000Z	2008-10-01T00:00:00.000Z	2008-11-10T00:00:00.000Z
9.04	56.93	2008	2008-05-19T00:00:00.000Z
9.8328	40.1453	2008	2008-12-21T00:00:00.000Z
9.8328	40.1453	2008	2008-10-01T00:00:00.000Z
11.6675	35.4159	2008	2008-08-01T00:00:00.000Z	2008-08-01T00:00:00.000Z	2008-12-31T00:00:00.000Z
13	54.62	2008	2008-10-08T00:00:00.000Z	2008-06-01T00:00:00.000Z	2008-10-15T00:00:00.000Z
13.5816	45.4905	2008	2008-04-30T00:00:00.000Z
13.656	43.6758	2008	2008-09-01T00:00:00.000Z	2008-09-01T00:00:00.000Z	2008-09-26T00:00:00.000Z
13.7085	45.5992	2008	2008-07-30T00:00:00.000Z
18	62	2008	2008-07-15T00:00:00.000Z
18.98	54.49	2008	2008-08-01T00:00:00.000Z	2008-07-03T00:00:00.000Z	2008-08-01T00:00:00.000Z
72.3	12.3	2008	2008-10-16T00:00:00.000Z
72.3	12.3	2008	2008-10-08T00:00:00.000Z
115.976	5.9699	2008	2008-12-01T00:00:00.000Z
119.841	39.9832	2008	2008-02-27T00:00:00.000Z
120.471	27.1411	2008	2008-09-24T00:00:00.000Z
120.471	27.1411	2008	2008-05-26T00:00:00.000Z
120.471	27.1411	2008	2008-05-23T00:00:00.000Z
120.471	27.1411	2008	2008-05-20T00:00:00.000Z
121.84	31.4359	2008	2008-08-13T00:00:00.000Z
123.453	12.1951	2008	2008-08-07T00:00:00.000Z
123.453	12.1951	2008	2008-03-05T00:00:00.000Z
131.91	41.98	2008	2008-07-15T00:00:00.000Z
131.91	41.98	2008	2008-04-11T00:00:00.000Z
172.69	-43.59	2008	2008-11-15T00:00:00.000Z
-79.87	28.53	2008		2008-01-09T00:00:00.000Z	2008-01-09T00:00:00.000Z

## Sheet: 2009
gridlongitude	gridlatitude	eventyear	eventdate	initialdate	finaldate
-126.14	48.56	2009	2009-08-15T00:00:00.000Z
-123.62	48.32	2009	2009-01-16T00:00:00.000Z	2009-01-16T00:00:00.000Z	2009-12-14T00:00:00.000Z
-96.6577	20.8793	2009	2009-10-12T00:00:00.000Z
-87.75	13.25	2009	2009-11-01T00:00:00.000Z	2009-11-01T00:00:00.000Z	2010-06-08T00:00:00.000Z
-79.88	-2.63	2009	2009-04-10T00:00:00.000Z	2009-04-10T00:00:00.000Z	2009-04-10T00:00:00.000Z
-79.2556	22.1264	2009	2009-07-15T00:00:00.000Z	2009-07-15T00:00:00.000Z	2009-07-20T00:00:00.000Z
-73.7947	-45.748	2009	2009-02-28T00:00:00.000Z
-73.7441	-44.9211	2009	2009-03-08T00:00:00.000Z
-73.7308	-52.0991	2009	2009-11-10T00:00:00.000Z
-73.73	-44.0622	2009	2009-03-20T00:00:00.000Z
-73.5586	-45.6436	2009	2009-03-01T00:00:00.000Z
-72.8695	-41.6765	2009	2009-02-10T00:00:00.000Z
-70.19	42.53	2009	2009-05-21T00:00:00.000Z
-69.72	48.11	2009	2009-07-18T00:00:00.000Z	2009-07-04T00:00:00.000Z	2009-07-11T00:00:00.000Z
-69.43	41.87	2009	2009-05-04T00:00:00.000Z
-68.43	49.02	2009	2009-07-18T00:00:00.000Z	2009-06-29T00:00:00.000Z	2009-07-13T00:00:00.000Z
-68.08	48.66	2009	2009-08-05T00:00:00.000Z	2009-07-08T00:00:00.000Z	2009-08-13T00:00:00.000Z
-66.76	44.57	2009	2009-06-30T00:00:00.000Z
-66.59	50.12	2009	2009-07-06T00:00:00.000Z	2009-06-29T00:00:00.000Z	2009-07-05T00:00:00.000Z
-65.53	49.26	2009	2009-07-06T00:00:00.000Z	2009-06-28T00:00:00.000Z	2009-07-05T00:00:00.000Z
-64.67	48.34	2009	2009-07-21T00:00:00.000Z	2009-06-11T00:00:00.000Z	2009-06-30T00:00:00.000Z
-50.65	-32.56	2009	2009-01-21T00:00:00.000Z	2009-01-21T00:00:00.000Z	2009-02-17T00:00:00.000Z
-17.11	28.59	2009	2009-11-01T00:00:00.000Z
-17.11	28.59	2009	2009-01-01T00:00:00.000Z
-14.66	28.59	2009	2009-09-01T00:00:00.000Z
-10.51	53.41	2009	2009-06-22T00:00:00.000Z	2009-06-22T00:00:00.000Z	2009-08-24T00:00:00.000Z
-10.33	54.42	2009	2009-07-13T00:00:00.000Z	2009-07-13T00:00:00.000Z	2009-07-20T00:00:00.000Z
-9.93	51.21	2009	2009-08-19T00:00:00.000Z	2009-08-19T00:00:00.000Z	2010-01-31T00:00:00.000Z
-9.93	51.21	2009	2009-06-03T00:00:00.000Z	2009-06-03T00:00:00.000Z	2010-01-31T00:00:00.000Z
-9.93	51.21	2009	2009-03-09T00:00:00.000Z	2009-03-09T00:00:00.000Z	2009-04-06T00:00:00.000Z
-9.59	42.63	2009	2009-10-15T00:00:00.000Z	2009-10-15T00:00:00.000Z	2009-11-15T00:00:00.000Z
-9.59	42.63	2009	2009-04-15T00:00:00.000Z	2009-04-15T00:00:00.000Z	2009-08-02T00:00:00.000Z
-9.32	42.1	2009	2009-10-18T00:00:00.000Z	2009-10-18T00:00:00.000Z	2009-10-31T00:00:00.000Z
-9.32	42.1	2009	2009-10-15T00:00:00.000Z	2009-10-15T00:00:00.000Z	2009-11-15T00:00:00.000Z
-9.32	42.1	2009	2009-05-01T00:00:00.000Z	2009-05-01T00:00:00.000Z	2009-07-15T00:00:00.000Z
-9.32	42.1	2009	2009-04-26T00:00:00.000Z	2009-04-26T00:00:00.000Z	2009-08-16T00:00:00.000Z
-9.32	42.1	2009	2009-04-19T00:00:00.000Z	2009-04-19T00:00:00.000Z	2009-05-09T00:00:00.000Z
-9.32	42.1	2009	2009-04-15T00:00:00.000Z	2009-04-15T00:00:00.000Z	2009-08-08T00:00:00.000Z
-9.32	42.1	2009	2009-03-29T00:00:00.000Z	2009-03-29T00:00:00.000Z	2009-09-06T00:00:00.000Z
-9.23	43.44	2009	2009-07-01T00:00:00.000Z	2009-07-01T00:00:00.000Z	2009-08-02T00:00:00.000Z
-9.23	43.44	2009	2009-04-15T00:00:00.000Z	2009-04-15T00:00:00.000Z	2009-08-31T00:00:00.000Z
-9.23	43.44	2009	2009-03-29T00:00:00.000Z	2009-03-29T00:00:00.000Z	2009-04-05T00:00:00.000Z
-8.46	55.33	2009	2009-09-28T00:00:00.000Z	2009-09-28T00:00:00.000Z	2009-09-28T00:00:00.000Z
-7.88	51.56	2009	2009-07-01T00:00:00.000Z	2009-07-01T00:00:00.000Z	2009-07-07T00:00:00.000Z
-7.65	36.72	2009	2009-08-11T00:00:00.000Z
-7.09	36.91	2009	2009-07-07T00:00:00.000Z	2009-07-07T00:00:00.000Z	2009-07-14T00:00:00.000Z
-7.09	36.91	2009	2009-04-22T00:00:00.000Z	2009-03-24T00:00:00.000Z	2009-04-20T00:00:00.000Z
-7.09	36.91	2009	2009-03-25T00:00:00.000Z	2009-03-11T00:00:00.000Z	2009-04-15T00:00:00.000Z
-6.71	36.53	2009	2009-08-05T00:00:00.000Z	2009-07-06T00:00:00.000Z	2009-08-19T00:00:00.000Z
-5.28	55.3	2009	2009-04-06T00:00:00.000Z	2009-04-06T00:00:00.000Z	2009-05-09T00:00:00.000Z
-4.49	50.05	2009	2009-08-15T00:00:00.000Z	2009-08-15T00:00:00.000Z	2009-08-15T00:00:00.000Z
2.41	41.12	2009	2009-03-11T00:00:00.000Z	2009-03-05T00:00:00.000Z	2009-04-21T00:00:00.000Z
2.9	37.14	2009	2009-07-19T00:00:00.000Z	2009-07-19T00:00:00.000Z	2009-07-22T00:00:00.000Z
3.6	51.88	2009	2009-08-25T00:00:00.000Z	2009-07-14T00:00:00.000Z	2009-09-29T00:00:00.000Z
123.058	7.6021	2009		2009-01-02T00:00:00.000Z	2009-09-30T00:00:00.000Z
123.453	12.1951	2009		2009-01-02T00:00:00.000Z	2009-05-15T00:00:00.000Z
123.937	12.9189	2009		2009-01-02T00:00:00.000Z	2009-09-30T00:00:00.000Z
129.88	36.74	2009		2009-01-08T00:00:00.000Z	2009-01-22T00:00:00.000Z
-107.183	22.7661	2009		2009-01-14T00:00:00.000Z	2009-01-16T00:00:00.000Z
-74.12	-44.56	2009		2009-01-15T00:00:00.000Z	2009-04-15T00:00:00.000Z
4.26	61.88	2009		2009-01-19T00:00:00.000Z	2009-11-23T00:00:00.000Z
-72.85	-41.71	2009		2009-01-20T00:00:00.000Z	2009-02-10T00:00:00.000Z
9.15	64.09	2009		2009-01-26T00:00:00.000Z	2009-03-30T00:00:00.000Z
-83.86	28.53	2009		2009-02-09T00:00:00.000Z	2010-10-25T00:00:00.000Z
126.376	8.2441	2009		2009-02-17T00:00:00.000Z	2009-09-30T00:00:00.000Z
10.42	59.02	2009		2009-02-23T00:00:00.000Z	2009-05-25T00:00:00.000Z
-110.852	26.9417	2009		2009-02-27T00:00:00.000Z	2009-02-28T00:00:00.000Z
-94.1858	15.5913	2009		2009-03-07T00:00:00.000Z	2009-08-01T00:00:00.000Z
-110.852	26.9417	2009		2009-03-12T00:00:00.000Z	2009-04-08T00:00:00.000Z
128.17	34.16	2009		2009-03-12T00:00:00.000Z	2009-03-26T00:00:00.000Z
4.45	60.12	2009		2009-03-16T00:00:00.000Z	2009-07-20T00:00:00.000Z
-94.1858	15.5913	2009		2009-03-23T00:00:00.000Z	2009-04-05T00:00:00.000Z
1.35	50.82	2009		2009-03-23T00:00:00.000Z	2009-06-28T00:00:00.000Z
4.26	61.88	2009		2009-03-23T00:00:00.000Z	2009-05-18T00:00:00.000Z
9.15	64.09	2009		2009-03-23T00:00:00.000Z	2009-08-03T00:00:00.000Z
10.42	59.02	2009		2009-04-13T00:00:00.000Z	2009-05-25T00:00:00.000Z
10.42	59.02	2009		2009-04-20T00:00:00.000Z	2009-06-22T00:00:00.000Z
9.15	64.09	2009		2009-04-27T00:00:00.000Z	2009-09-14T00:00:00.000Z
-94.1858	15.5913	2009		2009-05-01T00:00:00.000Z	2009-05-22T00:00:00.000Z
129.74	35.1	2009		2009-05-01T00:00:00.000Z	2009-05-06T00:00:00.000Z
120.471	27.1411	2009		2009-05-02T00:00:00.000Z	2009-05-07T00:00:00.000Z
-0.59	49.66	2009		2009-05-04T00:00:00.000Z	2009-05-31T00:00:00.000Z
4.26	61.88	2009		2009-05-11T00:00:00.000Z	2009-11-23T00:00:00.000Z
130.84	-12.45	2009		2009-05-15T00:00:00.000Z	2009-06-15T00:00:00.000Z
117.087	23.5496	2009		2009-05-16T00:00:00.000Z	2009-05-18T00:00:00.000Z
120.471	27.1411	2009		2009-05-19T00:00:00.000Z	2009-05-30T00:00:00.000Z
10.42	59.02	2009		2009-05-25T00:00:00.000Z	2009-07-06T00:00:00.000Z
117.851	38.269	2009		2009-05-26T00:00:00.000Z	2009-06-01T00:00:00.000Z
119.298	35.0802	2009		2009-05-26T00:00:00.000Z	2009-06-01T00:00:00.000Z
125.76	37.14	2009		2009-05-26T00:00:00.000Z	2009-06-10T00:00:00.000Z
117.851	38.269	2009		2009-05-31T00:00:00.000Z	2009-06-13T00:00:00.000Z
-83.86	28.53	2009		2009-06-01T00:00:00.000Z	2009-09-01T00:00:00.000Z
9.15	64.09	2009		2009-06-08T00:00:00.000Z	2009-12-21T00:00:00.000Z
125.79	33.98	2009		2009-06-08T00:00:00.000Z	2009-06-20T00:00:00.000Z
120.471	27.1411	2009		2009-06-17T00:00:00.000Z	2009-06-22T00:00:00.000Z
120.471	27.1411	2009		2009-06-17T00:00:00.000Z	2009-06-22T00:00:00.000Z
-111.929	24.5671	2009		2009-06-19T00:00:00.000Z	2009-07-14T00:00:00.000Z
-0.59	49.66	2009		2009-06-22T00:00:00.000Z	2009-09-06T00:00:00.000Z
9.15	64.09	2009		2009-06-22T00:00:00.000Z	2009-10-26T00:00:00.000Z
13.42	67.45	2009		2009-06-22T00:00:00.000Z	2009-09-14T00:00:00.000Z
119.377	10.8441	2009		2009-07-01T00:00:00.000Z	2009-07-15T00:00:00.000Z
10.42	59.02	2009		2009-07-06T00:00:00.000Z	2009-08-31T00:00:00.000Z
28.34	71.27	2009		2009-07-13T00:00:00.000Z	2009-10-26T00:00:00.000Z
125.79	35.88	2009		2009-07-15T00:00:00.000Z	2009-07-22T00:00:00.000Z
121.84	31.4359	2009		2009-07-18T00:00:00.000Z	2009-07-23T00:00:00.000Z
1.35	50.82	2009		2009-07-20T00:00:00.000Z	2009-07-26T00:00:00.000Z
117.851	38.269	2009		2009-08-01T00:00:00.000Z	2009-08-03T00:00:00.000Z
120.471	27.1411	2009		2009-08-04T00:00:00.000Z	2009-08-05T00:00:00.000Z
128.17	34.16	2009		2009-08-04T00:00:00.000Z	2009-08-08T00:00:00.000Z
125.79	35.88	2009		2009-08-07T00:00:00.000Z	2009-08-11T00:00:00.000Z
125.79	33.98	2009		2009-08-10T00:00:00.000Z	2009-08-29T00:00:00.000Z
125.79	33.98	2009		2009-08-11T00:00:00.000Z	2009-08-25T00:00:00.000Z
128.17	34.16	2009		2009-08-11T00:00:00.000Z	2009-08-26T00:00:00.000Z
125.79	33.98	2009		2009-08-16T00:00:00.000Z	2009-08-30T00:00:00.000Z
128.17	34.16	2009		2009-08-23T00:00:00.000Z	2009-09-05T00:00:00.000Z
128.17	34.16	2009		2009-08-24T00:00:00.000Z	2009-08-31T00:00:00.000Z
129.88	36.74	2009		2009-08-25T00:00:00.000Z	2009-09-01T00:00:00.000Z
0.6	50.14	2009		2009-08-31T00:00:00.000Z	2009-09-06T00:00:00.000Z
129.88	36.74	2009		2009-09-06T00:00:00.000Z	2009-09-10T00:00:00.000Z
4.26	61.88	2009		2009-09-07T00:00:00.000Z	2009-11-23T00:00:00.000Z
13.42	67.45	2009		2009-09-07T00:00:00.000Z	2009-11-02T00:00:00.000Z
13.42	67.45	2009		2009-09-14T00:00:00.000Z	2009-10-12T00:00:00.000Z
-123.62	48.32	2009		2009-09-16T00:00:00.000Z	2010-04-30T00:00:00.000Z
124.942	11.6872	2009		2009-09-16T00:00:00.000Z	2009-09-30T00:00:00.000Z
-96.6577	20.8793	2009		2009-10-17T00:00:00.000Z	2010-02-04T00:00:00.000Z
4.45	60.12	2009		2009-10-19T00:00:00.000Z	2009-12-14T00:00:00.000Z
10.42	59.02	2009		2009-10-26T00:00:00.000Z	2009-11-09T00:00:00.000Z
109.786	21.4573	2009		2009-10-27T00:00:00.000Z	2009-11-09T00:00:00.000Z
125.79	33.98	2009		2009-10-28T00:00:00.000Z	2009-11-01T00:00:00.000Z
125.79	33.98	2009		2009-10-28T00:00:00.000Z	2009-11-01T00:00:00.000Z
5.68	53.69	2009	2009-08-12T00:00:00.000Z	2009-08-05T00:00:00.000Z	2009-09-22T00:00:00.000Z
128.17	34.16	2009		2009-10-28T00:00:00.000Z	2009-11-15T00:00:00.000Z
125.79	33.98	2009		2009-10-30T00:00:00.000Z	2009-11-15T00:00:00.000Z
128.17	34.16	2009		2009-10-31T00:00:00.000Z	2009-11-05T00:00:00.000Z
10.48	54.49	2009	2009-06-15T00:00:00.000Z	2009-06-01T00:00:00.000Z	2009-08-31T00:00:00.000Z
11.6675	35.4159	2009	2009-10-01T00:00:00.000Z	2009-10-01T00:00:00.000Z	2009-10-31T00:00:00.000Z
11.6675	35.4159	2009	2009-02-01T00:00:00.000Z	2009-02-01T00:00:00.000Z	2009-02-28T00:00:00.000Z
13.5816	45.4905	2009	2009-09-09T00:00:00.000Z
13.5816	45.4905	2009	2009-06-18T00:00:00.000Z
13.5816	45.4905	2009	2009-05-09T00:00:00.000Z
13.7085	45.5992	2009	2009-08-12T00:00:00.000Z
13.7085	45.5992	2009	2009-07-29T00:00:00.000Z
18	62	2009	2009-07-15T00:00:00.000Z
18.98	54.49	2009	2009-06-29T00:00:00.000Z	2009-06-16T00:00:00.000Z	2009-07-01T00:00:00.000Z
19.5	59.52	2009	2009-06-29T00:00:00.000Z	2009-06-29T00:00:00.000Z	2009-06-29T00:00:00.000Z
19.5	59.52	2009	2009-06-28T00:00:00.000Z	2009-06-28T00:00:00.000Z	2009-06-28T00:00:00.000Z
21.43	59.96	2009	2009-08-10T00:00:00.000Z
21.43	59.96	2009	2009-08-07T00:00:00.000Z
69.3	19.3	2009	2009-09-07T00:00:00.000Z
72.3	12.3	2009	2009-08-18T00:00:00.000Z
72.3	12.3	2009	2009-06-11T00:00:00.000Z
72.3	12.3	2009	2009-06-06T00:00:00.000Z
72.3	12.3	2009	2009-06-04T00:00:00.000Z
72.3	12.3	2009	2009-06-03T00:00:00.000Z
115.976	5.9699	2009	2009-11-10T00:00:00.000Z
115.976	5.9699	2009	2009-09-08T00:00:00.000Z
115.976	5.9699	2009	2009-02-10T00:00:00.000Z
115.976	5.9699	2009	2009-02-05T00:00:00.000Z
115.976	5.9699	2009	2009-02-05T00:00:00.000Z
115.976	5.9699	2009	2009-02-05T00:00:00.000Z
115.976	5.9699	2009	2009-02-05T00:00:00.000Z
115.976	5.9699	2009	2009-02-04T00:00:00.000Z
115.976	5.9699	2009	2009-02-04T00:00:00.000Z
119.298	35.0802	2009	2009-05-07T00:00:00.000Z	2009-05-07T00:00:00.000Z	2009-05-12T00:00:00.000Z
120.471	27.1411	2009	2009-07-27T00:00:00.000Z
120.471	27.1411	2009	2009-06-04T00:00:00.000Z
120.471	27.1411	2009	2009-05-10T00:00:00.000Z
120.471	27.1411	2009	2009-04-28T00:00:00.000Z
120.471	27.1411	2009	2009-04-09T00:00:00.000Z
121.84	31.4359	2009	2009-06-11T00:00:00.000Z
131.91	41.98	2009	2009-06-30T00:00:00.000Z
4.26	61.88	2009		2009-01-19T00:00:00.000Z	2009-01-19T00:00:00.000Z

## Sheet: 2010
gridlongitude	gridlatitude	eventyear	eventdate	initialdate	finaldate
-130.51	52.97	2010	2010-11-01T00:00:00.000Z
-128.84	51.64	2010	2010-10-19T00:00:00.000Z
-128.32	49.55	2010	2010-06-29T00:00:00.000Z
-126.14	48.56	2010	2010-07-13T00:00:00.000Z
-125.9	50.55	2010	2010-11-08T00:00:00.000Z
-123.72	49.36	2010	2010-07-19T00:00:00.000Z
-95.48	27.96	2010	2010-04-22T00:00:00.000Z	2010-03-10T00:00:00.000Z	2010-05-14T00:00:00.000Z
-95.48	27.96	2010	2010-02-14T00:00:00.000Z	2010-02-14T00:00:00.000Z	2010-02-24T00:00:00.000Z
-90.74	28.29	2010	2010-08-23T00:00:00.000Z	2010-08-23T00:00:00.000Z	2010-08-23T00:00:00.000Z
-90.1566	13.248	2010	2010-10-24T00:00:00.000Z	2010-10-24T00:00:00.000Z	2010-10-31T00:00:00.000Z
-79.87	28.53	2010	2010-05-11T00:00:00.000Z	2010-05-03T00:00:00.000Z	2010-10-26T00:00:00.000Z
-74.74	37.69	2010	2010-07-08T00:00:00.000Z	2010-07-08T00:00:00.000Z	2010-08-12T00:00:00.000Z
-74.042	11.469	2010	2010-10-14T00:00:00.000Z
-74.042	11.469	2010	2010-05-24T00:00:00.000Z
-73.3151	-42.2021	2010	2010-10-28T00:00:00.000Z
-72.2969	-53.6125	2010	2010-01-13T00:00:00.000Z
-70.9786	-53.7863	2010	2010-02-02T00:00:00.000Z
-70.9786	-53.7863	2010	2010-01-12T00:00:00.000Z
-70.932	-53.625	2010	2010-01-30T00:00:00.000Z
-70.932	-53.625	2010	2010-01-07T00:00:00.000Z
-70.9083	-53.2133	2010	2010-01-07T00:00:00.000Z
-69.43	41.87	2010	2010-05-02T00:00:00.000Z
-66.2036	10.9682	2010	2010-08-29T00:00:00.000Z	2010-08-29T00:00:00.000Z	2010-08-30T00:00:00.000Z
-66.15	44.43	2010	2010-07-12T00:00:00.000Z
-56.35	-37.69	2010	2010-01-28T00:00:00.000Z	2010-01-04T00:00:00.000Z	2011-07-13T00:00:00.000Z
-54.9408	-34.9518	2010	2010-12-17T00:00:00.000Z	2010-10-19T00:00:00.000Z	2010-12-14T00:00:00.000Z
-53.688	-34.1796	2010	2010-03-11T00:00:00.000Z	2010-03-10T00:00:00.000Z	2010-04-06T00:00:00.000Z
-17.11	28.59	2010	2010-04-01T00:00:00.000Z
-10.51	53.41	2010	2010-08-02T00:00:00.000Z	2010-08-02T00:00:00.000Z	2010-10-15T00:00:00.000Z
-10.33	54.42	2010	2010-08-24T00:00:00.000Z	2010-08-24T00:00:00.000Z	2010-09-14T00:00:00.000Z
-10.26	52.54	2010	2010-09-27T00:00:00.000Z	2010-09-27T00:00:00.000Z	2010-09-27T00:00:00.000Z
-9.93	51.21	2010	2010-08-02T00:00:00.000Z	2010-08-02T00:00:00.000Z	2010-09-30T00:00:00.000Z
-9.59	42.63	2010	2010-07-15T00:00:00.000Z	2010-07-15T00:00:00.000Z	2010-11-20T00:00:00.000Z
-9.32	42.1	2010	2010-07-15T00:00:00.000Z	2010-07-15T00:00:00.000Z	2010-11-15T00:00:00.000Z
-9.32	42.1	2010	2010-07-01T00:00:00.000Z	2010-07-01T00:00:00.000Z	2010-11-15T00:00:00.000Z
-9.32	42.1	2010	2010-06-01T00:00:00.000Z	2010-06-01T00:00:00.000Z	2010-11-15T00:00:00.000Z
-9.23	43.44	2010	2010-10-15T00:00:00.000Z	2010-10-15T00:00:00.000Z	2010-11-15T00:00:00.000Z
-9.23	43.44	2010	2010-08-15T00:00:00.000Z	2010-08-15T00:00:00.000Z	2010-10-15T00:00:00.000Z
-9.23	43.44	2010	2010-07-18T00:00:00.000Z	2010-07-18T00:00:00.000Z	2010-07-31T00:00:00.000Z
-9.23	43.44	2010	2010-07-15T00:00:00.000Z	2010-07-15T00:00:00.000Z	2010-09-30T00:00:00.000Z
-8.46	55.33	2010	2010-08-09T00:00:00.000Z	2010-08-09T00:00:00.000Z	2010-08-23T00:00:00.000Z
-4.12	36.35	2010	2010-09-27T00:00:00.000Z	2010-09-27T00:00:00.000Z	2010-10-13T00:00:00.000Z
2.41	41.12	2010	2010-08-31T00:00:00.000Z	2010-08-12T00:00:00.000Z	2010-09-15T00:00:00.000Z
2.41	41.12	2010	2010-03-26T00:00:00.000Z	2010-01-29T00:00:00.000Z	2010-04-09T00:00:00.000Z
3.6	51.88	2010	2010-07-27T00:00:00.000Z	2010-06-23T00:00:00.000Z	2010-08-17T00:00:00.000Z
123.058	7.6021	2010		2010-01-05T00:00:00.000Z	2010-12-08T00:00:00.000Z
123.573	8.60426	2010		2010-01-05T00:00:00.000Z	2010-12-08T00:00:00.000Z
123.937	12.9189	2010		2010-01-05T00:00:00.000Z	2010-03-02T00:00:00.000Z
126.376	8.2441	2010		2010-01-05T00:00:00.000Z	2010-07-22T00:00:00.000Z
4.26	61.88	2010		2010-02-01T00:00:00.000Z	2010-08-23T00:00:00.000Z
13.42	67.45	2010		2010-02-01T00:00:00.000Z	2010-04-19T00:00:00.000Z
-94.1858	15.5913	2010		2010-02-04T00:00:00.000Z	2010-07-23T00:00:00.000Z
4.45	60.12	2010		2010-02-22T00:00:00.000Z	2010-03-01T00:00:00.000Z
4.45	60.12	2010		2010-02-22T00:00:00.000Z	2010-12-20T00:00:00.000Z
9.15	64.09	2010		2010-02-22T00:00:00.000Z	2010-03-01T00:00:00.000Z
4.26	61.88	2010		2010-03-01T00:00:00.000Z	2010-07-26T00:00:00.000Z
4.45	60.12	2010		2010-03-08T00:00:00.000Z	2010-07-26T00:00:00.000Z
9.15	64.09	2010		2010-03-08T00:00:00.000Z	2010-07-19T00:00:00.000Z
-110.852	26.9417	2010		2010-03-11T00:00:00.000Z	2010-03-12T00:00:00.000Z
125.566	11.2242	2010		2010-03-17T00:00:00.000Z	2010-12-08T00:00:00.000Z
-96.6577	20.8793	2010		2010-03-24T00:00:00.000Z	2010-06-07T00:00:00.000Z
150.11	-36.22	2010		2010-04-01T00:00:00.000Z	2010-08-15T00:00:00.000Z
-74.12	-44.56	2010		2010-04-07T00:00:00.000Z	2010-04-14T00:00:00.000Z
9.15	64.09	2010		2010-04-12T00:00:00.000Z	2010-10-04T00:00:00.000Z
13.42	67.45	2010		2010-04-12T00:00:00.000Z	2010-10-25T00:00:00.000Z
128.17	34.16	2010		2010-04-12T00:00:00.000Z	2010-04-26T00:00:00.000Z
-66.76	44.57	2010		2010-04-13T00:00:00.000Z	2010-07-20T00:00:00.000Z
-114.741	31.0153	2010		2010-04-16T00:00:00.000Z	2010-05-17T00:00:00.000Z
119.932	16.357	2010		2010-04-21T00:00:00.000Z	2010-06-10T00:00:00.000Z
10.42	59.02	2010		2010-04-26T00:00:00.000Z	2010-06-28T00:00:00.000Z
10.42	59.02	2010		2010-04-26T00:00:00.000Z	2010-07-26T00:00:00.000Z
-72.18	40.49	2010		2010-05-01T00:00:00.000Z	2010-06-30T00:00:00.000Z
7.75	53.92	2010	2010-07-01T00:00:00.000Z	2010-06-15T00:00:00.000Z	2010-07-15T00:00:00.000Z
117.087	23.5496	2010		2010-05-01T00:00:00.000Z	2010-05-10T00:00:00.000Z
28.34	71.27	2010		2010-05-03T00:00:00.000Z	2010-05-24T00:00:00.000Z
117.087	23.5496	2010		2010-05-04T00:00:00.000Z	2010-05-26T00:00:00.000Z
120.471	27.1411	2010		2010-05-04T00:00:00.000Z	2010-05-21T00:00:00.000Z
117.087	23.5496	2010		2010-05-05T00:00:00.000Z	2010-05-13T00:00:00.000Z
-100.931	17.0358	2010		2010-05-07T00:00:00.000Z	2010-06-15T00:00:00.000Z
4.45	60.12	2010		2010-05-10T00:00:00.000Z	2010-07-26T00:00:00.000Z
120.471	27.1411	2010		2010-05-11T00:00:00.000Z	2010-06-01T00:00:00.000Z
120.471	27.1411	2010		2010-05-14T00:00:00.000Z	2010-05-27T00:00:00.000Z
-116.7	31.8	2010		2010-05-20T00:00:00.000Z	2010-06-15T00:00:00.000Z
120.471	27.1411	2010		2010-05-20T00:00:00.000Z	2010-05-29T00:00:00.000Z
9.15	64.09	2010		2010-05-24T00:00:00.000Z	2010-12-27T00:00:00.000Z
10.42	59.02	2010		2010-05-24T00:00:00.000Z	2010-07-12T00:00:00.000Z
120.471	27.1411	2010		2010-05-26T00:00:00.000Z	2010-06-10T00:00:00.000Z
120.471	27.1411	2010		2010-05-30T00:00:00.000Z	2010-06-01T00:00:00.000Z
121.84	31.4359	2010		2010-05-30T00:00:00.000Z	2010-06-07T00:00:00.000Z
117.087	23.5496	2010		2010-06-01T00:00:00.000Z	2010-06-09T00:00:00.000Z
117.851	38.269	2010		2010-06-03T00:00:00.000Z	2010-06-12T00:00:00.000Z
-83.86	28.53	2010		2010-06-04T00:00:00.000Z	2010-09-09T00:00:00.000Z
173.94	-41.15	2010		2010-06-05T00:00:00.000Z	2010-06-12T00:00:00.000Z
117.087	23.5496	2010		2010-06-07T00:00:00.000Z	2010-06-13T00:00:00.000Z
120.471	27.1411	2010		2010-06-08T00:00:00.000Z	2010-06-11T00:00:00.000Z
128.17	34.16	2010		2010-06-08T00:00:00.000Z	2010-06-22T00:00:00.000Z
129.88	36.74	2010		2010-06-09T00:00:00.000Z	2010-06-15T00:00:00.000Z
4.26	61.88	2010		2010-06-14T00:00:00.000Z	2010-09-20T00:00:00.000Z
13.42	67.45	2010		2010-06-21T00:00:00.000Z	2010-09-27T00:00:00.000Z
117.851	38.269	2010		2010-06-24T00:00:00.000Z	2010-07-12T00:00:00.000Z
-94.1858	15.5913	2010		2010-06-28T00:00:00.000Z	2011-02-04T00:00:00.000Z
128.17	34.16	2010		2010-06-30T00:00:00.000Z	2010-07-26T00:00:00.000Z
9.15	64.09	2010		2010-07-05T00:00:00.000Z	2010-11-08T00:00:00.000Z
121.84	31.4359	2010		2010-07-05T00:00:00.000Z	2010-07-07T00:00:00.000Z
-100.931	17.0358	2010		2010-07-07T00:00:00.000Z	2010-08-06T00:00:00.000Z
123.937	12.9189	2010		2010-07-08T00:00:00.000Z	2010-12-08T00:00:00.000Z
28.34	71.27	2010		2010-07-12T00:00:00.000Z	2010-09-20T00:00:00.000Z
4.26	61.88	2010		2010-07-19T00:00:00.000Z	2010-11-01T00:00:00.000Z
125.79	33.98	2010		2010-07-19T00:00:00.000Z	2010-07-26T00:00:00.000Z
120.471	27.1411	2010		2010-07-21T00:00:00.000Z	2010-07-25T00:00:00.000Z
125.79	35.88	2010		2010-07-27T00:00:00.000Z	2010-08-02T00:00:00.000Z
-95.48	27.96	2010		2010-08-03T00:00:00.000Z	2010-08-03T00:00:00.000Z
120.471	27.1411	2010		2010-08-04T00:00:00.000Z	2010-08-09T00:00:00.000Z
125.79	35.88	2010		2010-08-06T00:00:00.000Z	2010-08-20T00:00:00.000Z
119.377	10.8441	2010		2010-08-17T00:00:00.000Z	2010-09-02T00:00:00.000Z
125.79	33.98	2010		2010-08-18T00:00:00.000Z	2010-08-25T00:00:00.000Z
124.7	11.3912	2010		2010-08-20T00:00:00.000Z	2010-12-02T00:00:00.000Z
125.79	35.88	2010		2010-08-23T00:00:00.000Z	2010-08-30T00:00:00.000Z
4.26	61.88	2010		2010-08-30T00:00:00.000Z	2010-11-15T00:00:00.000Z
13.42	67.45	2010		2010-09-06T00:00:00.000Z	2010-11-22T00:00:00.000Z
129.88	36.74	2010		2010-09-10T00:00:00.000Z	2010-09-15T00:00:00.000Z
10.42	59.02	2010		2010-09-13T00:00:00.000Z	2010-12-27T00:00:00.000Z
13.42	67.45	2010		2010-09-13T00:00:00.000Z	2010-12-06T00:00:00.000Z
128.17	34.16	2010		2010-09-13T00:00:00.000Z	2010-09-16T00:00:00.000Z
128.17	34.16	2010		2010-09-15T00:00:00.000Z	2010-09-20T00:00:00.000Z
-54.9408	-34.9518	2010		2010-10-20T00:00:00.000Z	2010-12-14T00:00:00.000Z
126.376	8.2441	2010		2010-11-03T00:00:00.000Z	2010-12-08T00:00:00.000Z
120.77	14.5192	2010		2010-11-05T00:00:00.000Z	2010-12-02T00:00:00.000Z
4.26	61.88	2010		2010-11-08T00:00:00.000Z	2010-12-13T00:00:00.000Z
-95.48	27.96	2010		2010-11-21T00:00:00.000Z	2011-03-18T00:00:00.000Z
-107.183	22.7661	2010		2010-11-26T00:00:00.000Z	2010-11-29T00:00:00.000Z
-100.931	17.0358	2010		2010-12-05T00:00:00.000Z	2011-01-05T00:00:00.000Z
-94.1858	15.5913	2010		2010-12-15T00:00:00.000Z	2011-01-05T00:00:00.000Z
-111.929	24.5671	2010		2010-12-21T00:00:00.000Z	2010-12-31T00:00:00.000Z
11.6675	35.4159	2010	2010-04-01T00:00:00.000Z	2010-04-01T00:00:00.000Z	2010-04-30T00:00:00.000Z
13	54.62	2010	2010-06-15T00:00:00.000Z	2010-06-05T00:00:00.000Z	2010-07-30T00:00:00.000Z
13.5816	45.4905	2010	2010-12-10T00:00:00.000Z
13.5816	45.4905	2010	2010-11-17T00:00:00.000Z
13.5816	45.4905	2010	2010-11-10T00:00:00.000Z
13.5816	45.4905	2010	2010-07-20T00:00:00.000Z
13.5816	45.4905	2010	2010-07-07T00:00:00.000Z
13.5816	45.4905	2010	2010-05-26T00:00:00.000Z
13.5933	45.5313	2010	2010-12-10T00:00:00.000Z
13.5933	45.5313	2010	2010-11-17T00:00:00.000Z
13.5933	45.5313	2010	2010-11-10T00:00:00.000Z
13.5933	45.5313	2010	2010-09-15T00:00:00.000Z
13.5933	45.5313	2010	2010-07-07T00:00:00.000Z
13.5933	45.5313	2010	2010-05-26T00:00:00.000Z
13.5933	45.5313	2010	2010-05-13T00:00:00.000Z
13.7085	45.5992	2010	2010-12-10T00:00:00.000Z
13.7085	45.5992	2010	2010-11-17T00:00:00.000Z
13.7085	45.5992	2010	2010-11-10T00:00:00.000Z
13.7085	45.5992	2010	2010-09-15T00:00:00.000Z
13.7085	45.5992	2010	2010-07-07T00:00:00.000Z
13.7085	45.5992	2010	2010-06-23T00:00:00.000Z
13.7085	45.5992	2010	2010-06-15T00:00:00.000Z
13.7085	45.5992	2010	2010-05-26T00:00:00.000Z
13.7085	45.5992	2010	2010-04-14T00:00:00.000Z
18	62	2010	2010-07-15T00:00:00.000Z
18.98	54.49	2010	2010-07-04T00:00:00.000Z	2010-07-04T00:00:00.000Z	2010-07-05T00:00:00.000Z
21.43	59.96	2010	2010-08-02T00:00:00.000Z
28.9487	41.0404	2010	2010-09-28T00:00:00.000Z
28.9487	41.0404	2010	2010-08-17T00:00:00.000Z
28.9487	41.0404	2010	2010-07-21T00:00:00.000Z
28.9487	41.0404	2010	2010-07-13T00:00:00.000Z
28.9487	41.0404	2010	2010-07-06T00:00:00.000Z
28.9487	41.0404	2010	2010-06-29T00:00:00.000Z
28.9487	41.0404	2010	2010-06-22T00:00:00.000Z
28.9487	41.0404	2010	2010-06-15T00:00:00.000Z
28.9487	41.0404	2010	2010-05-26T00:00:00.000Z
28.9487	41.0404	2010	2010-05-05T00:00:00.000Z
28.9487	41.0404	2010	2010-04-28T00:00:00.000Z
28.9487	41.0404	2010	2010-01-22T00:00:00.000Z
45.15	-12.8	2010	2010-04-26T00:00:00.000Z
45.15	-12.8	2010	2010-04-13T00:00:00.000Z	2010-04-13T00:00:00.000Z	2010-04-26T00:00:00.000Z
69.3	19.3	2010	2010-05-04T00:00:00.000Z
108.88	20.81	2010	2010-05-02T00:00:00.000Z
119.932	16.357	2010	2010-06-01T00:00:00.000Z
121.84	31.4359	2010	2010-04-15T00:00:00.000Z
122.585	11.6092	2010	2010-06-01T00:00:00.000Z
131.91	41.98	2010	2010-09-09T00:00:00.000Z
131.91	41.98	2010	2010-06-25T00:00:00.000Z
175.5	-40.82	2010	2010-05-15T00:00:00.000Z
177.03	-37.74	2010	2010-01-01T00:00:00.000Z

## Sheet: 2011
gridlongitude	gridlatitude	eventyear	eventdate	initialdate	finaldate
-133.31	52.59	2011	2011-06-14T00:00:00.000Z
-130.51	52.97	2011	2011-06-30T00:00:00.000Z
-128.84	51.64	2011	2011-11-08T00:00:00.000Z
-128.32	49.55	2011	2011-05-30T00:00:00.000Z
-126.14	48.56	2011	2011-11-08T00:00:00.000Z
-126.14	48.56	2011	2011-05-17T00:00:00.000Z
-125.9	50.55	2011	2011-10-21T00:00:00.000Z
-125.9	50.55	2011	2011-08-04T00:00:00.000Z
-125.9	50.55	2011	2011-07-20T00:00:00.000Z
-125.9	50.55	2011	2011-06-22T00:00:00.000Z
-123.72	49.36	2011	2011-06-21T00:00:00.000Z
-123.72	49.36	2011	2011-06-20T00:00:00.000Z
-123.62	48.32	2011	2011-08-10T00:00:00.000Z	2011-08-10T00:00:00.000Z	2011-08-26T00:00:00.000Z
-123.62	48.32	2011	2011-07-06T00:00:00.000Z	2011-07-06T00:00:00.000Z	2011-09-12T00:00:00.000Z
-123.62	48.32	2011	2011-05-10T00:00:00.000Z	2011-05-10T00:00:00.000Z	2011-11-09T00:00:00.000Z
-107.183	22.7661	2011	2011-02-25T00:00:00.000Z
-100.931	17.0358	2011	2011-02-25T00:00:00.000Z
-89.8297	12.8064	2011	2011-08-31T00:00:00.000Z
-83.86	28.53	2011	2011-09-26T00:00:00.000Z	2011-09-26T00:00:00.000Z	2011-09-26T00:00:00.000Z
-83.86	28.53	2011	2011-06-20T00:00:00.000Z	2011-06-20T00:00:00.000Z	2011-08-24T00:00:00.000Z
-79.87	28.53	2011	2011-12-11T00:00:00.000Z	2011-12-11T00:00:00.000Z	2011-12-11T00:00:00.000Z
-79.87	28.53	2011	2011-03-22T00:00:00.000Z	2011-03-22T00:00:00.000Z	2011-03-22T00:00:00.000Z
-74.12	-44.56	2011	2011-01-02T00:00:00.000Z
-74.042	11.469	2011	2011-10-13T00:00:00.000Z
-74.042	11.469	2011	2011-04-12T00:00:00.000Z
-72.8695	-41.6765	2011	2011-02-10T00:00:00.000Z
-70.19	42.53	2011	2011-05-23T00:00:00.000Z
-69.43	41.87	2011	2011-05-22T00:00:00.000Z
-66.99	-55.36	2011	2011-01-01T00:00:00.000Z	2011-01-01T00:00:00.000Z	2011-05-01T00:00:00.000Z
-66.76	44.57	2011	2011-07-06T00:00:00.000Z
-65.13	43.65	2011	2011-06-14T00:00:00.000Z
-64.49	45.33	2011	2011-08-04T00:00:00.000Z
-63.05	44.67	2011	2011-06-22T00:00:00.000Z
-14.66	28.59	2011	2011-06-01T00:00:00.000Z
-9.93	51.21	2011	2011-09-05T00:00:00.000Z	2011-09-05T00:00:00.000Z	2011-09-21T00:00:00.000Z
-9.59	42.63	2011	2011-12-04T00:00:00.000Z	2011-12-04T00:00:00.000Z	2011-12-31T00:00:00.000Z
-9.59	42.63	2011	2011-08-01T00:00:00.000Z	2011-08-01T00:00:00.000Z	2011-08-15T00:00:00.000Z
-9.59	42.63	2011	2011-05-01T00:00:00.000Z	2011-05-01T00:00:00.000Z	2011-12-15T00:00:00.000Z
-9.59	42.63	2011	2011-04-15T00:00:00.000Z	2011-04-15T00:00:00.000Z	2011-05-15T00:00:00.000Z
-9.32	42.1	2011	2011-11-15T00:00:00.000Z	2011-11-15T00:00:00.000Z	2011-12-15T00:00:00.000Z
-9.32	42.1	2011	2011-11-01T00:00:00.000Z	2011-11-01T00:00:00.000Z	2011-12-15T00:00:00.000Z
-9.32	42.1	2011	2011-09-01T00:00:00.000Z	2011-09-01T00:00:00.000Z	2011-12-31T00:00:00.000Z
-9.32	42.1	2011	2011-08-15T00:00:00.000Z	2011-08-15T00:00:00.000Z	2011-12-31T00:00:00.000Z
-9.32	42.1	2011	2011-07-01T00:00:00.000Z	2011-07-01T00:00:00.000Z	2011-11-15T00:00:00.000Z
-9.32	42.1	2011	2011-06-01T00:00:00.000Z	2011-06-01T00:00:00.000Z	2011-06-15T00:00:00.000Z
-9.32	42.1	2011	2011-05-01T00:00:00.000Z	2011-05-01T00:00:00.000Z	2011-12-15T00:00:00.000Z
-9.32	42.1	2011	2011-04-24T00:00:00.000Z	2011-04-24T00:00:00.000Z	2011-05-07T00:00:00.000Z
-9.32	42.1	2011	2011-04-15T00:00:00.000Z	2011-04-15T00:00:00.000Z	2011-07-31T00:00:00.000Z
-9.23	43.44	2011	2011-10-09T00:00:00.000Z	2011-10-09T00:00:00.000Z	2011-10-16T00:00:00.000Z
-9.23	43.44	2011	2011-09-01T00:00:00.000Z	2011-09-01T00:00:00.000Z	2011-12-31T00:00:00.000Z
-9.23	43.44	2011	2011-06-26T00:00:00.000Z	2011-06-26T00:00:00.000Z	2011-11-15T00:00:00.000Z
-8.48	36.72	2011	2011-09-20T00:00:00.000Z	2011-09-20T00:00:00.000Z	2011-09-29T00:00:00.000Z
-7.41	57.92	2011	2011-07-13T00:00:00.000Z
-6.42	56.82	2011	2011-07-05T00:00:00.000Z
-6.42	56.82	2011	2011-06-13T00:00:00.000Z	2011-06-06T00:00:00.000Z	2011-06-20T00:00:00.000Z
-5.97	56.17	2011	2011-07-04T00:00:00.000Z
-5.28	55.3	2011	2011-06-14T00:00:00.000Z
-5.28	55.3	2011	2011-04-12T00:00:00.000Z
-5.28	55.3	2011	2011-03-28T00:00:00.000Z	2011-04-27T00:00:00.000Z	2011-06-20T00:00:00.000Z
-5.1	58.79	2011	2011-05-10T00:00:00.000Z
-4.63	51.51	2011	2011-08-30T00:00:00.000Z
-4.63	51.51	2011	2011-06-20T00:00:00.000Z
-4.49	50.05	2011	2011-08-09T00:00:00.000Z
-4.49	50.05	2011	2011-06-28T00:00:00.000Z
-1.91	60.49	2011	2011-10-04T00:00:00.000Z
-1.91	60.49	2011	2011-04-18T00:00:00.000Z
-1.87	56.85	2011	2011-04-27T00:00:00.000Z
3.6	51.88	2011	2011-05-17T00:00:00.000Z	2011-05-17T00:00:00.000Z	2011-05-30T00:00:00.000Z
123.058	7.6021	2011		2011-01-05T00:00:00.000Z	2011-12-23T00:00:00.000Z
123.573	8.60426	2011		2011-01-05T00:00:00.000Z	2011-12-23T00:00:00.000Z
123.937	12.9189	2011		2011-01-05T00:00:00.000Z	2011-03-14T00:00:00.000Z
125.566	11.2242	2011		2011-01-05T00:00:00.000Z	2011-02-06T00:00:00.000Z
126.376	8.2441	2011		2011-01-05T00:00:00.000Z	2011-03-03T00:00:00.000Z
-100.931	17.0358	2011		2011-01-07T00:00:00.000Z	2011-01-08T00:00:00.000Z
-107.183	22.7661	2011		2011-01-10T00:00:00.000Z	2011-01-15T00:00:00.000Z
-119.35	33.66	2011		2011-01-19T00:00:00.000Z	2011-12-22T00:00:00.000Z
4.45	60.12	2011		2011-02-28T00:00:00.000Z	2011-07-11T00:00:00.000Z
8.2	57.82	2011		2011-03-01T00:00:00.000Z	2011-03-01T00:00:00.000Z
173.94	-41.15	2011		2011-03-07T00:00:00.000Z	2011-04-20T00:00:00.000Z
-7.09	36.91	2011		2011-03-09T00:00:00.000Z	2011-04-13T00:00:00.000Z
13.42	67.45	2011		2011-03-14T00:00:00.000Z	2011-10-31T00:00:00.000Z
119.932	16.357	2011		2011-03-14T00:00:00.000Z	2011-04-04T00:00:00.000Z
-100.931	17.0358	2011		2011-03-15T00:00:00.000Z	2011-03-22T00:00:00.000Z
9.15	64.09	2011		2011-04-04T00:00:00.000Z	2011-08-08T00:00:00.000Z
119.993	15.2259	2011		2011-04-04T00:00:00.000Z	2011-12-23T00:00:00.000Z
4.45	60.12	2011		2011-04-11T00:00:00.000Z	2011-06-06T00:00:00.000Z
9.15	64.09	2011		2011-04-25T00:00:00.000Z	2011-07-18T00:00:00.000Z
13.42	67.45	2011		2011-04-25T00:00:00.000Z	2011-10-31T00:00:00.000Z
4.45	60.12	2011		2011-05-02T00:00:00.000Z	2011-06-06T00:00:00.000Z
-123.62	48.32	2011		2011-05-10T00:00:00.000Z	2011-11-09T00:00:00.000Z
-123.62	48.32	2011		2011-05-10T00:00:00.000Z	2015-04-15T00:00:00.000Z
121.205	38.707	2011		2011-05-11T00:00:00.000Z	2011-05-23T00:00:00.000Z
120.471	27.1411	2011		2011-05-13T00:00:00.000Z	2011-06-04T00:00:00.000Z
128.17	34.16	2011		2011-05-26T00:00:00.000Z	2011-06-09T00:00:00.000Z
128.17	34.16	2011		2011-05-28T00:00:00.000Z	2011-06-12T00:00:00.000Z
28.34	71.27	2011		2011-05-30T00:00:00.000Z	2011-09-19T00:00:00.000Z
9.15	64.09	2011		2011-06-06T00:00:00.000Z	2011-08-01T00:00:00.000Z
10.42	59.02	2011		2011-06-06T00:00:00.000Z	2011-12-26T00:00:00.000Z
-63.05	44.67	2011		2011-06-07T00:00:00.000Z	2011-06-07T00:00:00.000Z
-4.12	36.35	2011		2011-06-09T00:00:00.000Z	2011-07-26T00:00:00.000Z
-111.929	24.5671	2011		2011-06-17T00:00:00.000Z	2011-06-25T00:00:00.000Z
4.45	60.12	2011		2011-06-20T00:00:00.000Z	2011-09-05T00:00:00.000Z
9.15	64.09	2011		2011-06-20T00:00:00.000Z	2011-07-25T00:00:00.000Z
-4.12	36.35	2011		2011-06-27T00:00:00.000Z	2011-07-06T00:00:00.000Z
4.45	60.12	2011		2011-06-27T00:00:00.000Z	2011-09-12T00:00:00.000Z
-124.81	44.48	2011		2011-07-01T00:00:00.000Z	2011-07-29T00:00:00.000Z
10.42	59.02	2011		2011-07-04T00:00:00.000Z	2011-07-25T00:00:00.000Z
10.42	59.02	2011		2011-07-04T00:00:00.000Z	2011-08-08T00:00:00.000Z
-5.48	54.19	2011		2011-07-18T00:00:00.000Z	2011-08-09T00:00:00.000Z
-80.8868	21.7187	2011		2011-07-22T00:00:00.000Z	2011-12-16T00:00:00.000Z
117.087	23.5496	2011		2011-07-26T00:00:00.000Z	2011-08-07T00:00:00.000Z
120.471	27.1411	2011		2011-07-26T00:00:00.000Z	2011-07-27T00:00:00.000Z
-96.6577	20.8793	2011		2011-08-05T00:00:00.000Z	2011-09-22T00:00:00.000Z
10.42	59.02	2011		2011-08-22T00:00:00.000Z	2011-12-05T00:00:00.000Z
120.471	27.1411	2011		2011-08-23T00:00:00.000Z	2011-08-25T00:00:00.000Z
4.45	60.12	2011		2011-08-29T00:00:00.000Z	2011-10-24T00:00:00.000Z
9.15	64.09	2011		2011-08-29T00:00:00.000Z	2011-09-12T00:00:00.000Z
125.566	11.2242	2011		2011-09-06T00:00:00.000Z	2011-11-21T00:00:00.000Z
129.74	35.1	2011		2011-09-07T00:00:00.000Z	2011-09-11T00:00:00.000Z
-111.929	24.5671	2011		2011-09-15T00:00:00.000Z	2011-09-24T00:00:00.000Z
-96.6577	20.8793	2011		2011-09-15T00:00:00.000Z	2011-09-26T00:00:00.000Z
-100.931	17.0358	2011		2011-09-21T00:00:00.000Z	2012-01-10T00:00:00.000Z
125.79	33.98	2011		2011-09-22T00:00:00.000Z	2011-10-13T00:00:00.000Z
121.84	31.4359	2011		2011-09-23T00:00:00.000Z	2011-09-26T00:00:00.000Z
128.17	34.16	2011		2011-10-06T00:00:00.000Z	2011-10-11T00:00:00.000Z
4.45	60.12	2011		2011-10-10T00:00:00.000Z	2011-11-07T00:00:00.000Z
-80.8868	21.7187	2011		2011-10-15T00:00:00.000Z	2011-10-18T00:00:00.000Z
-96.6577	20.8793	2011		2011-10-21T00:00:00.000Z	2012-02-09T00:00:00.000Z
-4.12	36.35	2011		2011-11-02T00:00:00.000Z	2011-12-12T00:00:00.000Z
128.17	34.16	2011		2011-11-04T00:00:00.000Z	2011-11-23T00:00:00.000Z
128.17	34.16	2011		2011-11-08T00:00:00.000Z	2011-11-23T00:00:00.000Z
-94.1858	15.5913	2011		2011-11-15T00:00:00.000Z	2011-12-02T00:00:00.000Z
120.77	14.5192	2011		2011-11-21T00:00:00.000Z	2011-12-23T00:00:00.000Z
125.79	33.98	2011		2011-11-21T00:00:00.000Z	2011-11-23T00:00:00.000Z
11.03	58.28	2011	2011-10-10T00:00:00.000Z	2011-08-22T00:00:00.000Z	2011-12-31T00:00:00.000Z
12.06	57	2011	2011-03-07T00:00:00.000Z	2011-03-01T00:00:00.000Z	2011-03-14T00:00:00.000Z
13.5816	45.4905	2011	2011-10-28T00:00:00.000Z
13.5816	45.4905	2011	2011-07-27T00:00:00.000Z
14.2139	-23.0051	2011	2011-03-15T00:00:00.000Z	2011-03-15T00:00:00.000Z	2011-03-18T00:00:00.000Z
18	62	2011	2011-07-15T00:00:00.000Z
18.98	54.49	2011	2011-06-30T00:00:00.000Z	2011-06-29T00:00:00.000Z	2011-07-01T00:00:00.000Z
21.26	-34.52	2011	2011-11-07T00:00:00.000Z	2011-11-04T00:00:00.000Z	2012-02-01T00:00:00.000Z
21.43	59.96	2011	2011-08-11T00:00:00.000Z	2011-08-11T00:00:00.000Z	2011-08-25T00:00:00.000Z
47.5	-19	2011	2011-04-06T00:00:00.000Z
72.3	12.3	2011	2011-08-09T00:00:00.000Z
117.851	38.269	2011	2011-06-17T00:00:00.000Z
119.932	16.357	2011	2011-05-29T00:00:00.000Z
120.471	27.1411	2011	2011-05-17T00:00:00.000Z
125.566	11.2242	2011	2011-12-23T00:00:00.000Z
131.91	41.98	2011	2010-07-01T00:00:00.000Z

## Sheet: 2012
gridlongitude	gridlatitude	eventyear	eventdate	initialdate	finaldate
-133.31	52.59	2012	2012-10-09T00:00:00.000Z
-133.31	52.59	2012	2012-09-18T00:00:00.000Z
-130.51	52.97	2012	2012-01-20T00:00:00.000Z
-128.84	51.64	2012	2012-04-25T00:00:00.000Z
-128.32	49.55	2012	2012-09-17T00:00:00.000Z
-126.14	48.56	2012	2012-09-11T00:00:00.000Z
-126.14	48.56	2012	2012-07-17T00:00:00.000Z
-125.9	50.55	2012	2012-01-09T00:00:00.000Z
-124.81	44.48	2012	2012-10-15T00:00:00.000Z
-123.72	49.36	2012	2012-11-13T00:00:00.000Z
-111.929	24.5671	2012	2012-07-17T00:00:00.000Z
-95.48	27.96	2012	2012-08-12T00:00:00.000Z	2012-08-12T00:00:00.000Z	2012-09-15T00:00:00.000Z
-89.8297	12.8064	2012	2012-09-18T00:00:00.000Z	2012-09-18T00:00:00.000Z	2012-09-18T00:00:00.000Z
-89.8297	12.8064	2012	2012-03-23T00:00:00.000Z	2012-03-23T00:00:00.000Z	2012-05-17T00:00:00.000Z
-87.4182	13.0153	2012	2012-04-20T00:00:00.000Z	2012-04-12T00:00:00.000Z	2012-04-23T00:00:00.000Z
-83.86	28.53	2012	2012-09-17T00:00:00.000Z	2012-09-17T00:00:00.000Z	2013-05-01T00:00:00.000Z
-79.87	28.53	2012	2012-07-16T00:00:00.000Z	2012-07-16T00:00:00.000Z	2012-10-03T00:00:00.000Z
-76.8095	17.8585	2012	2012-09-11T00:00:00.000Z	2012-09-07T00:00:00.000Z	2012-09-13T00:00:00.000Z
-74.74	37.69	2012	2012-09-25T00:00:00.000Z
-74.74	37.69	2012	2012-09-10T00:00:00.000Z
-74.74	37.69	2012	2012-09-10T00:00:00.000Z
-74.74	37.69	2012	2012-09-10T00:00:00.000Z
-74.74	37.69	2012	2012-08-01T00:00:00.000Z
-74.74	37.69	2012	2012-08-01T00:00:00.000Z
-74.74	37.69	2012	2012-07-31T00:00:00.000Z
-74.74	37.69	2012	2012-07-30T00:00:00.000Z
-74.74	37.69	2012	2012-07-23T00:00:00.000Z
-74.74	37.69	2012	2012-07-17T00:00:00.000Z
-74.74	37.69	2012	2012-07-05T00:00:00.000Z
-74.74	37.69	2012	2012-07-02T00:00:00.000Z
-74.74	37.69	2012	2012-05-01T00:00:00.000Z
-74.74	37.69	2012	2012-04-03T00:00:00.000Z
-74.74	37.69	2012	2012-03-19T00:00:00.000Z
-72.18	40.49	2012	2012-07-01T00:00:00.000Z	2012-07-01T00:00:00.000Z	2012-10-10T00:00:00.000Z
-72.18	40.49	2012	2012-05-15T00:00:00.000Z	2012-05-15T00:00:00.000Z	2012-10-07T00:00:00.000Z
-72.18	40.49	2012	2012-03-15T00:00:00.000Z	2012-03-15T00:00:00.000Z	2012-06-01T00:00:00.000Z
-69.43	41.87	2012	2012-04-09T00:00:00.000Z
-66.76	44.57	2012	2012-06-25T00:00:00.000Z
-66.15	44.43	2012	2012-06-18T00:00:00.000Z
-58.59	51.02	2012	2012-07-08T00:00:00.000Z
-54.9408	-34.9518	2012	2012-05-05T00:00:00.000Z	2012-04-24T00:00:00.000Z	2012-05-24T00:00:00.000Z
-53.688	-34.1796	2012	2012-04-27T00:00:00.000Z
-17.11	28.59	2012	2012-12-01T00:00:00.000Z
-17.11	28.59	2012	2012-05-01T00:00:00.000Z
-16.275	32.3717	2012	2012-08-01T00:00:00.000Z
-14.66	28.59	2012	2012-04-01T00:00:00.000Z
-14.66	28.59	2012	2012-01-01T00:00:00.000Z
-10.51	53.41	2012	2012-06-18T00:00:00.000Z	2012-06-18T00:00:00.000Z	2012-11-28T00:00:00.000Z
-9.93	51.21	2012	2012-06-01T00:00:00.000Z	2012-06-01T00:00:00.000Z	2012-08-31T00:00:00.000Z
-9.59	42.63	2012	2012-10-15T00:00:00.000Z	2012-10-15T00:00:00.000Z	2012-11-09T00:00:00.000Z
-9.59	42.63	2012	2012-10-07T00:00:00.000Z	2012-10-20T00:00:00.000Z	2012-10-20T00:00:00.000Z
-9.59	42.63	2012	2012-03-15T00:00:00.000Z	2012-03-15T00:00:00.000Z	2012-08-15T00:00:00.000Z
-9.59	42.63	2012	2012-01-01T00:00:00.000Z	2012-01-01T00:00:00.000Z	2012-01-14T00:00:00.000Z
-9.32	42.1	2012	2012-10-21T00:00:00.000Z	2012-10-21T00:00:00.000Z	2012-10-31T00:00:00.000Z
-9.32	42.1	2012	2012-04-07T00:00:00.000Z	2012-04-07T00:00:00.000Z	2012-04-22T00:00:00.000Z
-9.32	42.1	2012	2012-04-01T00:00:00.000Z	2012-04-01T00:00:00.000Z	2012-07-31T00:00:00.000Z
-9.32	42.1	2012	2012-03-15T00:00:00.000Z	2012-03-15T00:00:00.000Z	2012-11-09T00:00:00.000Z
-9.32	42.1	2012	2012-02-21T00:00:00.000Z	2012-02-21T00:00:00.000Z	2012-02-29T00:00:00.000Z
-9.32	42.1	2012	2012-02-01T00:00:00.000Z	2012-02-01T00:00:00.000Z	2012-02-18T00:00:00.000Z
-9.32	42.1	2012	2012-01-01T00:00:00.000Z	2012-01-01T00:00:00.000Z	2012-01-21T00:00:00.000Z
-9.23	43.44	2012	2012-10-14T00:00:00.000Z	2012-10-14T00:00:00.000Z	2012-11-30T00:00:00.000Z
-9.23	43.44	2012	2012-09-23T00:00:00.000Z	2012-09-23T00:00:00.000Z	2012-09-30T00:00:00.000Z
-9.23	43.44	2012	2012-07-15T00:00:00.000Z	2012-07-15T00:00:00.000Z	2012-09-15T00:00:00.000Z
-9.23	43.44	2012	2012-05-18T00:00:00.000Z	2012-05-18T00:00:00.000Z	2012-05-28T00:00:00.000Z
-9.23	43.44	2012	2012-04-08T00:00:00.000Z	2012-04-08T00:00:00.000Z	2012-04-15T00:00:00.000Z
-9.23	43.44	2012	2012-04-01T00:00:00.000Z	2012-04-01T00:00:00.000Z	2012-04-14T00:00:00.000Z
-9.23	43.44	2012	2012-01-01T00:00:00.000Z	2012-01-01T00:00:00.000Z	2012-10-15T00:00:00.000Z
-7.88	51.56	2012	2012-06-06T00:00:00.000Z	2012-06-06T00:00:00.000Z	2012-06-06T00:00:00.000Z
-7.65	36.72	2012	2012-06-19T00:00:00.000Z	2012-06-08T00:00:00.000Z	2012-07-09T00:00:00.000Z
-7.09	36.91	2012	2012-08-16T00:00:00.000Z	2012-07-30T00:00:00.000Z	2012-08-28T00:00:00.000Z
-7.09	36.91	2012	2012-07-16T00:00:00.000Z	2012-05-25T00:00:00.000Z	2012-07-30T00:00:00.000Z
-7.09	36.91	2012	2012-06-04T00:00:00.000Z	2012-05-02T00:00:00.000Z	2012-07-02T00:00:00.000Z
-7.09	36.91	2012	2012-05-15T00:00:00.000Z	2012-05-09T00:00:00.000Z	2012-06-04T00:00:00.000Z
-6.23	35.95	2012	2012-08-16T00:00:00.000Z	2012-07-09T00:00:00.000Z	2012-09-18T00:00:00.000Z
-6.23	35.95	2012	2012-07-19T00:00:00.000Z	2012-06-21T00:00:00.000Z	2012-07-24T00:00:00.000Z
-5.97	56.17	2012	2012-08-28T00:00:00.000Z	2012-08-28T00:00:00.000Z	2012-08-28T00:00:00.000Z
-4.9	36.14	2012	2012-08-28T00:00:00.000Z	2012-08-06T00:00:00.000Z	2012-09-05T00:00:00.000Z
-4.9	36.14	2012	2012-07-12T00:00:00.000Z	2012-06-05T00:00:00.000Z	2012-07-23T00:00:00.000Z
-4.9	36.14	2012	2012-05-07T00:00:00.000Z	2012-04-18T00:00:00.000Z	2012-05-23T00:00:00.000Z
-4.9	36.14	2012	2012-04-27T00:00:00.000Z	2012-04-11T00:00:00.000Z	2012-05-15T00:00:00.000Z
-1.87	56.85	2012	2012-09-25T00:00:00.000Z
3.6	51.88	2012	2012-07-28T00:00:00.000Z	2012-07-15T00:00:00.000Z	2012-09-23T00:00:00.000Z
8.41	54.38	2012	2012-09-15T00:00:00.000Z	2012-09-15T00:00:00.000Z	2012-09-15T00:00:00.000Z
8.41	54.38	2012	2012-06-01T00:00:00.000Z	2012-06-01T00:00:00.000Z	2012-06-30T00:00:00.000Z
8.41	54.38	2012	2012-05-21T00:00:00.000Z	2012-05-21T00:00:00.000Z	2012-06-05T00:00:00.000Z
119.993	15.2259	2012		2012-01-06T00:00:00.000Z	2012-04-17T00:00:00.000Z
120.77	14.5192	2012		2012-01-06T00:00:00.000Z	2012-06-04T00:00:00.000Z
123.058	7.6021	2012		2012-01-06T00:00:00.000Z	2012-12-20T00:00:00.000Z
123.573	8.60426	2012		2012-01-06T00:00:00.000Z	2012-12-20T00:00:00.000Z
125.566	11.2242	2012		2012-01-06T00:00:00.000Z	2012-03-30T00:00:00.000Z
-100.931	17.0358	2012		2012-01-11T00:00:00.000Z	2012-02-01T00:00:00.000Z
10.42	59.02	2012		2012-01-24T00:00:00.000Z	2012-03-19T00:00:00.000Z
119.932	16.357	2012		2012-02-09T00:00:00.000Z	2012-03-30T00:00:00.000Z
9.15	64.09	2012		2012-02-20T00:00:00.000Z	2012-08-06T00:00:00.000Z
-100.931	17.0358	2012		2012-03-02T00:00:00.000Z	2012-03-06T00:00:00.000Z
4.45	60.12	2012		2012-03-12T00:00:00.000Z	2012-06-18T00:00:00.000Z
4.26	61.88	2012		2012-03-26T00:00:00.000Z	2012-04-16T00:00:00.000Z
4.26	61.88	2012		2012-03-26T00:00:00.000Z	2012-08-27T00:00:00.000Z
9.15	64.09	2012		2012-03-26T00:00:00.000Z	2012-07-02T00:00:00.000Z
-100.931	17.0358	2012		2012-03-28T00:00:00.000Z	2012-04-06T00:00:00.000Z
-116.7	31.8	2012		2012-04-02T00:00:00.000Z	2012-04-05T00:00:00.000Z
-111.929	24.5671	2012		2012-04-02T00:00:00.000Z	2012-04-16T00:00:00.000Z
-5.28	55.3	2012		2012-04-02T00:00:00.000Z	2012-06-11T00:00:00.000Z
-5.28	55.3	2012		2012-04-02T00:00:00.000Z	2012-09-03T00:00:00.000Z
-72.18	40.49	2012		2012-04-04T00:00:00.000Z	2012-06-19T00:00:00.000Z
9.15	64.09	2012		2012-04-09T00:00:00.000Z	2012-07-16T00:00:00.000Z
13.42	67.45	2012		2012-04-09T00:00:00.000Z	2012-12-24T00:00:00.000Z
-128.32	49.55	2012		2012-04-16T00:00:00.000Z	2012-04-16T00:00:00.000Z
4.45	60.12	2012		2012-04-23T00:00:00.000Z	2012-07-23T00:00:00.000Z
-123.72	49.36	2012		2012-04-26T00:00:00.000Z	2012-06-21T00:00:00.000Z
-100.931	17.0358	2012		2012-04-26T00:00:00.000Z	2012-05-28T00:00:00.000Z
-111.929	24.5671	2012		2012-05-03T00:00:00.000Z	2012-05-05T00:00:00.000Z
-107.183	22.7661	2012		2012-05-07T00:00:00.000Z	2012-05-28T00:00:00.000Z
13.42	67.45	2012		2012-05-14T00:00:00.000Z	2012-06-04T00:00:00.000Z
-94.1858	15.5913	2012		2012-05-15T00:00:00.000Z	2012-06-14T00:00:00.000Z
-94.1858	15.5913	2012		2012-05-16T00:00:00.000Z	2012-06-30T00:00:00.000Z
-7.65	36.72	2012		2012-05-16T00:00:00.000Z	2012-05-16T00:00:00.000Z
125.566	11.2242	2012		2012-05-16T00:00:00.000Z	2012-07-18T00:00:00.000Z
117.087	23.5496	2012		2012-05-18T00:00:00.000Z	2012-06-08T00:00:00.000Z
117.851	38.269	2012		2012-05-18T00:00:00.000Z	2012-05-28T00:00:00.000Z
-3.12	58.03	2012		2012-05-21T00:00:00.000Z	2012-08-20T00:00:00.000Z
120.471	27.1411	2012		2012-05-23T00:00:00.000Z	2012-06-08T00:00:00.000Z
-128.32	49.55	2012		2012-05-24T00:00:00.000Z	2012-05-24T00:00:00.000Z
120.471	27.1411	2012		2012-05-24T00:00:00.000Z	2012-06-03T00:00:00.000Z
-6.42	56.82	2012		2012-05-29T00:00:00.000Z	2012-08-20T00:00:00.000Z
-7.41	57.92	2012		2012-05-30T00:00:00.000Z	2012-08-20T00:00:00.000Z
129.88	36.74	2012		2012-05-31T00:00:00.000Z	2012-06-14T00:00:00.000Z
128.17	34.16	2012		2012-06-01T00:00:00.000Z	2012-06-20T00:00:00.000Z
120.471	27.1411	2012		2012-06-03T00:00:00.000Z	2012-06-07T00:00:00.000Z
126.233	6.8719	2012		2012-06-04T00:00:00.000Z	2012-07-26T00:00:00.000Z
-100.931	17.0358	2012		2012-06-05T00:00:00.000Z	2012-06-13T00:00:00.000Z
-5.1	58.79	2012		2012-06-05T00:00:00.000Z	2012-08-21T00:00:00.000Z
-100.931	17.0358	2012		2012-06-07T00:00:00.000Z	2012-06-13T00:00:00.000Z
-100.931	17.0358	2012		2012-06-07T00:00:00.000Z	2012-06-13T00:00:00.000Z
-110.852	26.9417	2012		2012-06-08T00:00:00.000Z	2012-06-15T00:00:00.000Z
-111.929	24.5671	2012		2012-06-13T00:00:00.000Z	2012-06-27T00:00:00.000Z
4.45	60.12	2012		2012-06-18T00:00:00.000Z	2012-09-10T00:00:00.000Z
123.453	12.1951	2012		2012-06-21T00:00:00.000Z	2012-09-28T00:00:00.000Z
-5.97	56.17	2012		2012-06-25T00:00:00.000Z	2012-09-17T00:00:00.000Z
10.42	59.02	2012		2012-06-25T00:00:00.000Z	2012-08-27T00:00:00.000Z
-110.852	26.9417	2012		2012-06-27T00:00:00.000Z	2012-07-10T00:00:00.000Z
-111.929	24.5671	2012		2012-06-29T00:00:00.000Z	2012-07-31T00:00:00.000Z
-111.929	24.5671	2012		2012-07-16T00:00:00.000Z	2012-07-25T00:00:00.000Z
-123.72	49.36	2012		2012-07-19T00:00:00.000Z	2012-07-19T00:00:00.000Z
-7.65	36.72	2012		2012-07-20T00:00:00.000Z	2012-07-27T00:00:00.000Z
128.17	34.16	2012		2012-07-21T00:00:00.000Z	2012-07-26T00:00:00.000Z
-126.14	48.56	2012		2012-07-27T00:00:00.000Z	2012-07-27T00:00:00.000Z
125.79	33.98	2012		2012-07-27T00:00:00.000Z	2012-08-25T00:00:00.000Z
128.17	34.16	2012		2012-07-27T00:00:00.000Z	2012-08-23T00:00:00.000Z
128.17	34.16	2012		2012-07-29T00:00:00.000Z	2012-08-26T00:00:00.000Z
4.45	60.12	2012		2012-08-06T00:00:00.000Z	2012-08-13T00:00:00.000Z
10.42	59.02	2012		2012-08-06T00:00:00.000Z	2012-08-20T00:00:00.000Z
13.42	67.45	2012		2012-08-06T00:00:00.000Z	2012-10-01T00:00:00.000Z
-7.09	36.91	2012		2012-08-07T00:00:00.000Z	2012-10-23T00:00:00.000Z
17.29	54.93	2012		2012-08-07T00:00:00.000Z	2012-08-08T00:00:00.000Z
125.79	33.98	2012		2012-08-10T00:00:00.000Z	2012-08-27T00:00:00.000Z
9.15	64.09	2012		2012-08-13T00:00:00.000Z	2012-12-24T00:00:00.000Z
-128.32	49.55	2012		2012-08-14T00:00:00.000Z	2012-08-14T00:00:00.000Z
-128.84	51.64	2012		2012-08-25T00:00:00.000Z	2012-08-25T00:00:00.000Z
129.88	36.74	2012		2012-08-29T00:00:00.000Z	2012-09-04T00:00:00.000Z
128.17	34.16	2012		2012-09-03T00:00:00.000Z	2012-09-17T00:00:00.000Z
11.03	58.28	2012	2012-09-17T00:00:00.000Z	2012-08-13T00:00:00.000Z	2012-11-19T00:00:00.000Z
11.03	58.28	2012	2012-01-22T00:00:00.000Z	2012-01-01T00:00:00.000Z	2012-02-10T00:00:00.000Z
125.79	35.88	2012		2012-09-10T00:00:00.000Z	2012-09-18T00:00:00.000Z
-128.32	49.55	2012		2012-09-11T00:00:00.000Z	2012-09-11T00:00:00.000Z
-110.852	26.9417	2012		2012-09-12T00:00:00.000Z	2012-11-09T00:00:00.000Z
-111.929	24.5671	2012		2012-09-17T00:00:00.000Z	2012-11-16T00:00:00.000Z
10.42	59.02	2012		2012-09-17T00:00:00.000Z	2012-09-24T00:00:00.000Z
151.24	-33.85	2012		2012-09-17T00:00:00.000Z	2012-09-26T00:00:00.000Z
-128.32	49.55	2012		2012-09-23T00:00:00.000Z	2012-09-23T00:00:00.000Z
-100.931	17.0358	2012		2012-09-28T00:00:00.000Z	2012-12-05T00:00:00.000Z
128.17	34.16	2012		2012-10-02T00:00:00.000Z	2012-10-20T00:00:00.000Z
-110.852	26.9417	2012		2012-10-03T00:00:00.000Z	2012-10-10T00:00:00.000Z
128.17	34.16	2012		2012-10-04T00:00:00.000Z	2012-10-20T00:00:00.000Z
-114.741	31.0153	2012		2012-10-05T00:00:00.000Z	2012-10-08T00:00:00.000Z
125.79	33.98	2012		2012-10-05T00:00:00.000Z	2012-10-19T00:00:00.000Z
125.79	33.98	2012		2012-10-05T00:00:00.000Z	2012-10-21T00:00:00.000Z
129.74	35.1	2012		2012-10-06T00:00:00.000Z	2012-10-10T00:00:00.000Z
-94.1858	15.5913	2012		2012-10-16T00:00:00.000Z	2012-12-06T00:00:00.000Z
-107.183	22.7661	2012		2012-10-20T00:00:00.000Z	2012-11-05T00:00:00.000Z
129.88	36.74	2012		2012-10-26T00:00:00.000Z	2012-11-12T00:00:00.000Z
-107.183	22.7661	2012		2012-11-04T00:00:00.000Z	2012-12-06T00:00:00.000Z
151.24	-33.85	2012		2012-11-14T00:00:00.000Z	2012-11-21T00:00:00.000Z
119.932	16.357	2012		2012-11-23T00:00:00.000Z	2012-12-07T00:00:00.000Z
-94.1858	15.5913	2012		2012-12-07T00:00:00.000Z	2013-03-05T00:00:00.000Z
177.03	-37.74	2012		2012-12-14T00:00:00.000Z	2013-01-30T00:00:00.000Z
13.5816	45.4905	2012	2012-07-04T00:00:00.000Z
13.5816	45.4905	2012	2012-03-14T00:00:00.000Z
13.5933	45.5313	2012	2012-07-04T00:00:00.000Z
17	57.5	2012	2012-06-01T00:00:00.000Z	2012-06-01T00:00:00.000Z	2012-06-30T00:00:00.000Z
18	62	2012	2012-07-15T00:00:00.000Z
18.98	54.49	2012	2012-08-30T00:00:00.000Z	2012-08-24T00:00:00.000Z	2012-09-04T00:00:00.000Z
18.98	54.49	2012	2012-07-06T00:00:00.000Z	2012-06-12T00:00:00.000Z	2012-07-31T00:00:00.000Z
28.9487	41.0404	2012	2012-05-31T00:00:00.000Z
47.5	-19	2012	2012-12-02T00:00:00.000Z
69.3	19.3	2012	2012-03-17T00:00:00.000Z
115.976	5.9699	2012	2012-12-04T00:00:00.000Z
115.976	5.9699	2012	2012-11-07T00:00:00.000Z
115.976	5.9699	2012	2012-03-15T00:00:00.000Z
115.976	5.9699	2012	2012-03-13T00:00:00.000Z
117.851	38.269	2012	2013-04-23T00:00:00.000Z	2012-06-08T00:00:00.000Z	2012-08-20T00:00:00.000Z
129.74	35.1	2012	2012-07-27T00:00:00.000Z	2012-07-27T00:00:00.000Z	2012-10-23T00:00:00.000Z
131.91	41.98	2012	2012-07-26T00:00:00.000Z
147.99	-42.58	2012	2012-10-30T00:00:00.000Z	2012-10-30T00:00:00.000Z	2012-11-12T00:00:00.000Z

[truncated: 8 more sheets: 2013, 2014, 2015, 2016, 2017, 2018, 2019, 2020]
