# Supplementary material for: Coastal phytoplankton blooms expand and intensify in the 21st century
Source: Nature. 2023 Mar 1;615(7951):280–4. doi: 10.1038/s41586-023-05760-y (PMC9995273; doi:10.1038/s41586-023-05760-y)
Supplement: Supplementary file 10 — Source Data Extended Data Fig. 3 [file 41586_2023_5760_MOESM10_ESM.xlsx]

## Sheet: Extended Data Figure 3
Area	MODIS Aqua Data
Mauritania	A2003056144000
Namibia	A2003084131000
Chile	A2016069191500
Alaska	A2013236230000
Argentina	A2005295181500
Baltic Sea	A2006198123500
Florida	A2018311190500
Gulf of Marine	A2009193180500
Monterey Bay	A2004240214000
Gulf of Mexico	A2019324194000
Iran	A2008314092500
East China Sea	A2017138051500
