# Supplementary material for: Coastal phytoplankton blooms expand and intensify in the 21st century
Source: Nature. 2023 Mar 1;615(7951):280–4. doi: 10.1038/s41586-023-05760-y (PMC9995273; doi:10.1038/s41586-023-05760-y)
Supplement: Supplementary file 11 — Source Data Extended Data Fig. 4 [file 41586_2023_5760_MOESM11_ESM.xlsx]

## Sheet: Extended Data Figure 4
Area	MODIS Aqua Data
Iran	A2008358095000
Florida	A2018311190500
