# Supplementary material for: Coastal phytoplankton blooms expand and intensify in the 21st century
Source: Nature. 2023 Mar 1;615(7951):280–4. doi: 10.1038/s41586-023-05760-y (PMC9995273; doi:10.1038/s41586-023-05760-y)
Supplement: Supplementary file 12 — Source Data Extended Data Fig. 5 [file 41586_2023_5760_MOESM12_ESM.xlsx]

## Sheet: Extended Data Figure 5a
Area	MODIS Aqua Data
Florida	A2018311190500
East China Sea	A2005181053500
Mauritania	A2003056144000
Gulf of Mexico	A2019324194000
Argentina	A2005295181500
