# Supplementary material for: Coastal phytoplankton blooms expand and intensify in the 21st century
Source: Nature. 2023 Mar 1;615(7951):280–4. doi: 10.1038/s41586-023-05760-y (PMC9995273; doi:10.1038/s41586-023-05760-y)
Supplement: Supplementary file 13 — Source Data Extended Data Fig. 6 [file 41586_2023_5760_MOESM13_ESM.xlsx]

## Sheet: Sheet1
ID	MODIS Aqua Data
1	A2003056144000
2	A2003084131000
3	A2005295181500
4	A2009193180500
5	A2016069191500
6	A2019324194000
