# Supplementary material for: Coastal phytoplankton blooms expand and intensify in the 21st century
Source: Nature. 2023 Mar 1;615(7951):280–4. doi: 10.1038/s41586-023-05760-y (PMC9995273; doi:10.1038/s41586-023-05760-y)
Supplement: Supplementary file 14 — Source Data Extended Data Fig. 7 [file 41586_2023_5760_MOESM14_ESM.xlsx]

## Sheet: Extended Data Fig.7a&7b
LME number	LME	Continent	Annual median bloom count	Proportion of bloom-affected area(%)
1	East Bering Sea	North America	3.22222	4.4779
2	Gulf of Alaska	North America	6.38889	18.7242
3	California Current	North America	6.16667	11.7899
4	Gulf of California	North America	18.5	19.7446
5	Gulf of Mexico	North America	5.77778	15.6226
6	Southeast U.S. Continental Shelf	North America	4.05556	15.1526
7	Northeast U.S. Continental Shelf	North America	19.5556	20.8688
8	Scotian Shelf	North America	7.27778	41.9637
9	Labrador - Newfoundland	North America	3.72222	19.203
10	Insular Pacific-Hawaiian	North America	1.08333	6.47e-05
11	Pacific Central-American Coastal	North America	4.88889	9.68315
12	Caribbean Sea	South America	4.94444	4.00851
13	Humboldt Current	South America	5.88889	17.2916
14	Patagonian Shelf	South America	29.4444	32.1598
15	South Brazil Shelf	South America	5.83333	10.6893
16	East Brazil Shelf	South America	2.55556	1.06475
17	North Brazil Shelf	South America	4	10.3071
18	North Sea	Europe	8.38889	49.2562
19	Baltic Sea	Europe	19.3333	21.2712
20	Celtic-Biscay Shelf	Europe	6.05556	35.1957
21	Iberian Coastal	Europe	3.88889	30.7558
22	Mediterranean Sea	Europe	2.66667	6.84748
23	Canary Current	Africa	11.6111	16.0235
24	Guinea Current	Africa	2.38889	2.77023
25	Benguela Current	Africa	15.6667	24.5091
26	Agulhas Current	Africa	4.33333	4.13433
27	Somali Coastal Current	Africa	3.22222	6.68198
28	Arabian Sea	Asia	6.33333	20.0037
29	Red Sea	Africa	7.77778	5.83029
30	Bay of Bengal	Asia	3.33333	7.88354
31	Gulf of Thailand	Asia	2.44444	6.7219
32	South China Sea	Asia	2.72222	8.2845
33	Sulu-Celebes Sea	Asia	2.66667	8.86524
34	Indonesian Sea	Asia	2.33333	14.0565
35	North Australian Shelf	Australia	2.5	20.4545
36	Northeast Australian Shelf	Australia	1.44444	0.599528
37	East Central Australian Shelf	Australia	1.88889	10.6824
38	Southeast Australian Shelf	Australia	2.33333	32.0406
39	South West Australian Shelf	Australia	1.72222	1.07237
40	West Central Australian Shelf	Australia	2.5	4.54047
41	Northwest Australian Shelf	Australia	2.22222	5.80215
42	New Zealand Shelf	Australia	4.05556	27.4939
43	East China Sea	Asia	3.38889	30.6349
44	Yellow Sea	Asia	3.77778	45.8908
45	Kuroshio Current	Asia	2.38889	5.61129
46	Sea of Japan	Asia	1.94444	28.8376
47	Oyashio Current	Asia	6.27778	35.8892
48	Sea of Okhotsk	Asia	6.44444	35.4382
49	West Bering Sea	Asia	6.38889	36.3276
50	Iceland Shelf and Sea	Europe	5.5	41.6618
51	Faroe Plateau	Europe	6.11111	63.3765
52	Black Sea	Europe	2.94444	37.2574
53	Hudson Bay Complex	North America	2.11111	9.50581
54	Aleutian Islands	North America	3.88889	2.5981
