# Supplementary material for: Coastal phytoplankton blooms expand and intensify in the 21st century
Source: Nature. 2023 Mar 1;615(7951):280–4. doi: 10.1038/s41586-023-05760-y (PMC9995273; doi:10.1038/s41586-023-05760-y)
Supplement: Supplementary file 15 — Source Data Extended Data Fig. 8 [file 41586_2023_5760_MOESM15_ESM.xlsx]

## Sheet: Extended Data Fig.8
Bloom counts	Estuarine_id	Note: Estuarine_id=1 representing estuarine regions Estuarine_id=0 representing non-estuarine regions
21	1
22	1
21	1
21	1
22	1
20	1
22	1
21	1
21	1
21.5	1
21	1
21	1
20	1
21.5	1
21.5	1
20	1
20	1
19	1
20	1
20	1
19	1
19.5	1
20.5	1
21.5	1
21.5	1
22.5	1
22	1
21	1
21	1
20	1
20.5	1
19	1
22	1
22	1
21.5	1
21	1
19	1
19	1
17.5	1
19	1
18	1
19	1
19.5	1
18.5	1
19.5	1
21	1
22.5	1
22	1
23	1
23	1
23.5	1
24	1
22	1
20	1
21	1
21	1
20.5	1
21	1
20.5	1
22	1
21	1
16.5	1
17	1
18	1
19	1
18.5	1
18	1
18	1
18	1
20.5	1
21	1
21.5	1
23	1
23.5	1
25	1
24.5	1
24	1
23	1
22.5	1
24	1
21	1
23	1
20.5	1
20	1
21	1
22	1
21	1
21.5	1
21.5	1
20	1
16	1
16	1
16	1
19	1
16	1
18	1
16.5	1
17	1
18	1
16.5	1
18.5	1
19	1
21	1
23	1
22	1
24.5	1
23.5	1
23.5	1
23.5	1
22	1
20.5	1
22.5	1
22.5	1
23	1
22	1
19	1
5.5	1
2	1
4	1
0.5	1
6	1
16	1
15.5	1
14	1
12.5	1
13	1
13.5	1
13	1
10	1
10	1
13	1
13.5	1
13	1
16	1
18	1
21	1
24.5	1
24	1
25	1
23	1
22.5	1
23.5	1
22	1
22	1
23.5	1
22.5	1
21	1
11	1
20.5	1
15	1
10.5	1
3	1
1	1
11.5	1
21	1
24	1
24	1
23	1
23.5	1
23	1
24	1
23.5	1
22	1
22	1
20.5	1
10.5	1
27	1
24.5	1
23.5	1
21.5	1
21	1
22.5	1
19.5	1
1	1
8	1
7	1
16.5	1
25.5	1
25.5	1
22.5	1
23	1
22.5	1
24	1
23	1
22	1
16.5	1
2	1
23.5	1
23.5	1
26.5	1
26	1
24	1
24.5	1
23.5	1
22	1
19	1
12.5	1
5	1
19.5	1
16	1
18	1
22.5	1
22	1
22.5	1
23	1
23	1
23	1
21	1
18	1
5	1
18	1
19	1
21	1
24	1
25	1
24.5	1
25	1
25.5	1
24.5	1
21	1
22	1
17	1
9	1
15	1
19.5	1
21	1
20	1
22	1
22	1
21.5	1
19.5	1
17.5	1
12.5	1
16	1
18	1
18	1
20.5	1
18.5	1
22.5	1
25	1
25.5	1
26	1
26.5	1
23.5	1
24	1
21.5	1
18	1
13	1
10	1
2	1
4.5	1
1	1
15	1
15.5	1
17.5	1
18.5	1
17.5	1
18	1
19	1
21.5	1
22.5	1
23	1
24	1
24.5	1
23.5	1
21	1
16.5	1
16.5	1
13.5	1
2.5	1
16.5	1
18	1
19	1
18	1
17.5	1
17	1
16	1
18	1
17.5	1
19.5	1
21	1
15	1
14.5	1
21.5	1
16.5	1
15.5	1
13	1
8.5	1
4.5	1
0.5	1
21	1
20.5	1
22.5	1
20.5	1
18	1
20.5	1
20	1
19.5	1
20	1
19	1
17	1
17	1
19.5	1
22	1
15.5	1
12.5	1
10	1
5.5	1
2.5	1
1	1
1	1
24	1
22.5	1
21.5	1
23.5	1
23.5	1
21.5	1
22.5	1
22.5	1
22.5	1
21.5	1
20	1
17.5	1
17	1
16.5	1
14	1
10	1
7.5	1
1	1
3	1
25.5	1
26	1
24	1
24	1
25	1
26	1
23.5	1
24	1
23	1
23.5	1
20.5	1
18.5	1
15.5	1
15.5	1
14	1
10	1
5	1
2	1
25	1
24	1
24	1
23	1
22.5	1
17	1
16.5	1
14	1
7.5	1
16.5	1
7.5	1
4	1
15.5	1
14.5	1
17.5	1
21	1
23.5	1
28	1
31.5	1
31.5	1
21.5	1
16.5	1
14.5	1
17.5	1
15.5	1
19	1
19.5	1
23.5	1
28	1
30	1
34.5	1
35.5	1
14.5	1
2	1
14	1
16	1
16	1
15.5	1
18	1
21.5	1
21	1
21.5	1
23.5	1
26	1
32.5	1
38	1
36.5	1
31	1
3	1
1	1
2.5	1
2	1
16	1
16.5	1
17	1
19	1
19	1
22	1
23.5	1
23.5	1
25	1
29	1
31.5	1
36.5	1
37	1
32.5	1
23.5	1
1.5	1
1	1
1.5	1
1.5	1
4	1
17	1
17	1
18.5	1
20	1
21.5	1
23	1
23.5	1
27.5	1
27.5	1
29	1
33	1
38	1
38.5	1
34	1
28	1
5	1
1	1
2	1
3	1
2	1
4	1
6.5	1
11.5	1
13	1
14.5	1
19	1
19	1
23	1
24.5	1
25.5	1
28	1
31	1
28.5	1
30	1
34.5	1
35	1
35	1
33.5	1
29	1
14	1
1	1
2.5	1
4	1
4.5	1
7.5	1
9	1
9.5	1
12	1
16.5	1
20	1
22	1
22	1
27.5	1
28	1
30.5	1
31	1
32.5	1
34.5	1
33.5	1
37	1
36	1
32.5	1
26	1
12	1
0.5	1
3.5	1
5	1
5	1
6	1
11.5	1
14	1
15	1
15	1
19	1
21	1
23.5	1
27.5	1
27.5	1
29	1
31	1
35	1
36.5	1
37	1
34.5	1
35.5	1
30	1
24	1
16	1
1	1
2	1
3.5	1
4	1
5.5	1
8	1
13	1
12.5	1
15	1
18	1
19	1
22.5	1
24.5	1
28.5	1
29.5	1
29.5	1
32	1
34.5	1
37	1
39	1
39.5	1
39	1
33.5	1
21.5	1
2.5	1
4	1
4.5	1
5.5	1
11	1
11	1
12	1
16.5	1
21	1
22	1
25	1
26.5	1
29	1
30.5	1
30.5	1
33	1
38	1
37.5	1
36	1
35.5	1
31	1
27.5	1
12.5	1
0.5	1
0.5	1
2.5	1
4	1
6.5	1
11	1
12	1
12	1
16	1
19.5	1
23.5	1
26.5	1
29	1
30.5	1
32	1
32.5	1
32.5	1
33.5	1
37.5	1
35.5	1
31.5	1
24.5	1
15	1
0.5	1
1	1
1	1
1	1
1	1
2	1
5	1
11.5	1
13	1
12.5	1
17	1
22.5	1
23.5	1
25	1
27.5	1
33.5	1
34.5	1
38	1
39	1
39	1
36	1
31	1
21.5	1
14	1
9	1
1	1
1	1
1	1
1.5	1
4	1
7	1
10.5	1
14	1
18.5	1
21	1
24.5	1
22.5	1
27	1
30	1
36	1
37	1
36	1
31	1
31	1
24.5	1
13.5	1
5.5	1
1	1
1	1
1	1
0.5	1
0.5	1
1	1
5	1
8.5	1
12.5	1
15	1
22.5	1
23.5	1
25.5	1
29	1
34	1
34.5	1
37	1
33.5	1
22.5	1
10	1
10	1
4.5	1
1	1
1	1
0.5	1
1	1
4.5	1
10	1
15	1
20.5	1
25.5	1
26	1
28.5	1
33.5	1
35	1
33	1
27.5	1
15	1
3	1
3.5	1
9	1
13	1
21	1
22	1
24.5	1
28	1
32.5	1
30.5	1
29.5	1
22	1
3	1
4.5	1
7.5	1
13.5	1
17.5	1
20	1
25.5	1
26.5	1
26	1
22.5	1
20	1
11.5	1
2	1
4	1
6.5	1
7	1
9.5	1
11	1
14.5	1
15.5	1
15.5	1
8.5	1
2	1
1	1
5.5	1
7.5	1
9	1
6.5	1
7	1
6	1
2	1
10.5	1
24	1
13.5	1
1.5	1
4	1
7	1
8	1
8	1
6.5	1
6	1
2.5	1
4	1
29.5	1
31	1
27.5	1
19.5	1
19	1
6.5	1
2	1
1	1
1.5	1
1	1
2.5	1
4	1
4	1
5.5	1
7	1
7	1
10.5	1
10.5	1
9	1
8	1
12	1
7	1
9	1
1	1
6	1
8.5	1
3	1
3	1
4	1
5	1
5	1
6	1
5.5	1
5	1
5	1
5	1
4.5	1
5.5	1
5	1
6	1
6.5	1
8	1
12	1
12	1
11.5	1
10.5	1
13.5	1
14.5	1
4	1
4.5	1
5	1
4	1
4	1
3	1
3.5	1
4	1
5	1
5.5	1
6.5	1
7.5	1
9	1
10	1
14.5	1
15	1
15.5	1
19	1
24.5	1
21.5	1
3	1
2	1
3	1
5	1
5.5	1
6	1
6.5	1
8	1
9.5	1
10.5	1
15	1
16.5	1
17	1
20	1
23	1
26	1
27	1
23.5	1
8.5	1
12	1
13	1
13	1
14	1
12.5	1
14	1
17.5	1
22	1
27	1
25.5	1
29.5	1
19.5	1
12	1
11.5	1
12.5	1
21	1
28.5	1
26.5	1
30	1
3	1
3	1
12	1
43.5	1
21.5	1
7	1
23.5	1
50	1
49	1
44	1
3	1
49.5	1
47	1
11	1
53	1
42	1
11.5	1
10.5	1
1	1
22	1
43	1
36	1
1	1
6	1
11.5	1
41.5	1
39	1
10	1
38	1
0.5	1
10.5	1
36	1
37	1
48.5	1
50.5	1
50	1
47	1
39.5	1
19.5	1
1	1
0.5	1
39	1
50	1
55	1
57	1
54.5	1
46	1
35	1
40	1
51	1
42	1
28.5	1
36	1
28.5	1
11.5	1
1.5	1
10.5	1
26.5	1
3	1
41	1
16.5	1
32.5	1
19	1
37	1
29	1
16.5	1
35	1
26	1
22.5	1
18	1
16.5	1
10.5	1
1	1
7	1
13.5	1
12	1
11.5	1
9.5	1
4.5	1
16	1
21	1
22	1
17	1
14	1
13	1
12.5	1
16	1
20	1
22	1
22	1
19.5	1
17	1
17	1
17	1
15	1
15.5	1
1	1
20.5	1
21.5	1
21.5	1
18	1
15	1
12	1
12	1
12.5	1
1	1
1.5	1
1	1
15.5	1
25	1
22.5	1
22	1
17.5	1
17	1
15	1
12	1
11	1
6	1
6.5	1
1	1
1	1
1	1
1	1
1	1
0.5	1
27.5	1
29	1
25.5	1
23	1
21	1
19	1
17	1
13	1
11.5	1
8.5	1
6	1
4	1
4	1
2	1
3	1
2	1
2	1
1	1
1	1
1	1
20	1
30.5	1
28	1
25.5	1
21	1
19	1
17	1
13.5	1
11	1
8.5	1
6	1
3.5	1
3.5	1
3	1
5	1
4.5	1
4	1
3.5	1
3.5	1
3	1
3	1
2	1
2	1
1	1
1	1
20.5	1
28	1
28	1
26	1
23	1
17	1
13.5	1
11.5	1
10.5	1
8	1
7	1
4.5	1
3	1
1.5	1
2	1
2	1
8	1
5	1
4.5	1
5	1
5	1
5	1
5	1
3.5	1
1.5	1
1	1
1	1
21	1
31.5	1
28.5	1
27.5	1
22.5	1
17	1
14.5	1
10	1
8	1
8.5	1
6	1
4.5	1
2	1
2	1
1.5	1
11.5	1
7	1
8	1
8.5	1
9	1
8.5	1
7	1
5	1
2.5	1
2	1
1	1
18	1
28	1
27	1
26.5	1
22	1
18	1
13.5	1
10.5	1
8	1
6.5	1
5.5	1
5	1
3	1
1.5	1
0.5	1
10	1
18	1
14	1
14.5	1
12.5	1
11	1
8	1
4.5	1
3.5	1
2.5	1
1	1
22.5	1
26.5	1
28	1
26	1
23.5	1
18	1
17	1
12.5	1
8.5	1
8	1
5.5	1
4	1
3	1
2	1
1	1
2	1
1	1
23.5	1
20.5	1
18	1
12.5	1
8.5	1
6	1
4	1
2.5	1
1.5	1
27	1
32	1
25.5	1
24.5	1
22.5	1
19.5	1
15	1
12	1
10	1
8.5	1
4.5	1
3.5	1
2	1
1.5	1
1	1
1	1
1	1
28	1
28.5	1
20.5	1
19	1
15.5	1
9	1
5.5	1
4	1
2	1
26	1
28.5	1
25	1
23.5	1
23	1
17	1
15.5	1
12	1
10	1
7	1
5	1
3.5	1
2.5	1
1	1
1	1
7	1
30	1
25.5	1
24	1
17.5	1
12	1
6.5	1
3.5	1
2	1
1	1
20	1
7	1
2	1
25.5	1
27.5	1
26.5	1
23.5	1
21	1
20.5	1
14	1
11.5	1
9.5	1
8	1
6	1
4	1
3	1
1.5	1
2	1
30	1
26.5	1
24.5	1
21	1
15.5	1
11.5	1
6.5	1
4	1
1.5	1
1	1
34.5	1
33.5	1
32	1
32	1
30	1
28.5	1
25.5	1
22	1
18.5	1
15	1
15	1
11	1
10	1
6.5	1
6.5	1
5	1
3	1
2.5	1
1	1
0.5	1
29	1
29	1
20.5	1
17.5	1
13	1
7.5	1
4.5	1
2	1
1	1
32.5	1
32.5	1
33.5	1
30.5	1
28.5	1
26.5	1
25.5	1
22	1
19	1
15.5	1
12	1
9	1
8.5	1
6	1
4.5	1
3.5	1
2	1
2	1
2	1
1	1
26	1
29	1
21.5	1
14	1
9.5	1
7	1
3.5	1
1.5	1
1	1
30	1
31.5	1
31	1
29	1
26	1
27	1
23.5	1
21.5	1
19.5	1
14.5	1
10	1
9.5	1
6.5	1
5	1
4	1
3.5	1
2.5	1
2	1
1	1
0.5	1
26.5	1
21	1
14	1
8.5	1
4.5	1
2	1
1.5	1
1	1
26.5	1
28	1
26.5	1
26	1
24.5	1
22	1
20	1
18	1
15	1
11.5	1
11	1
8.5	1
4.5	1
3	1
3.5	1
2	1
1.5	1
1	1
0.5	1
20	1
18.5	1
15.5	1
8.5	1
4	1
2	1
1	1
0.5	1
29.5	1
27	1
25	1
24	1
23.5	1
23	1
21	1
16.5	1
12.5	1
11.5	1
9	1
7	1
5	1
4.5	1
3	1
1	1
0.5	1
1.5	1
1	1
23	1
18.5	1
11	1
6.5	1
3	1
1.5	1
1	1
24	1
25	1
22	1
19.5	1
20	1
17	1
16	1
13	1
11	1
9	1
6	1
5	1
4.5	1
4	1
1.5	1
1	1
1	1
1	1
7.5	1
15	1
8.5	1
4	1
2	1
1	1
1	1
24.5	1
21	1
19	1
18.5	1
15.5	1
13	1
11	1
10.5	1
7	1
6.5	1
4.5	1
3.5	1
2	1
2	1
1	1
1	1
1	1
3	1
9	1
5	1
4	1
2	1
1	1
0.5	1
22.5	1
21	1
17.5	1
13	1
11	1
10.5	1
8	1
6.5	1
4	1
4	1
2.5	1
2	1
1	1
1	1
1	1
1	1
0.5	1
1	1
2	1
5.5	1
8.5	1
5	1
2.5	1
1	1
20	1
17.5	1
15.5	1
12	1
11	1
7.5	1
6	1
4	1
3	1
1.5	1
1.5	1
1	1
1	1
0.5	1
0.5	1
1	1
0.5	1
1.5	1
1	1
2	1
1.5	1
0.5	1
2	1
19	1
18	1
17	1
14	1
10	1
9	1
5.5	1
4	1
2	1
2	1
1	1
0.5	1
0.5	1
0.5	1
1	1
1	1
1	1
2	1
2	1
2	1
2.5	1
1.5	1
1	1
2	1
1	1
0.5	1
23	1
15.5	1
12.5	1
9	1
6	1
5.5	1
3.5	1
3	1
1.5	1
1	1
0.5	1
1	1
0.5	1
1	1
1	1
1	1
1	1
1	1
1.5	1
2	1
3	1
3	1
2.5	1
2	1
3	1
2.5	1
2	1
1.5	1
1.5	1
6.5	1
5.5	1
3.5	1
2	1
1	1
1	1
1	1
1.5	1
2	1
2	1
2	1
2	1
3	1
2	1
2	1
3	1
3	1
3	1
3	1
3	1
3	1
2	1
1.5	1
1	1
0.5	1
1	1
2	1
1.5	1
2	1
3	1
3.5	1
3	1
3.5	1
3	1
3.5	1
4	1
3.5	1
3	1
4	1
3.5	1
2.5	1
1.5	1
1.5	1
0.5	1
0.5	1
1	1
1	1
2	1
2	1
2	1
3	1
4	1
4	1
4.5	1
4.5	1
3	1
3.5	1
3.5	1
4	1
4	1
3.5	1
2.5	1
2	1
1.5	1
1	1
0.5	1
1	1
2	1
1.5	1
2	1
2	1
2	1
2	1
3	1
3.5	1
3.5	1
4	1
4.5	1
5	1
4	1
3.5	1
3	1
3.5	1
3	1
3	1
2.5	1
1.5	1
1.5	1
0.5	1
1	1
2	1
2	1
2	1
3	1
2.5	1
2.5	1
2.5	1
3	1
3.5	1
4	1
4	1
4	1
4	1
3.5	1
4	1
3	1
3	1
3	1
2	1
2	1
1	1
0.5	1
0.5	1
2	1
2	1
3	1
2.5	1
2	1
2	1
2.5	1
3	1
3	1
4.5	1
3.5	1
4	1
4	1
4	1
3.5	1
3	1
3.5	1
2	1
1.5	1
1	1
29	1
1	1
0.5	1
0.5	1
0.5	1
1.5	1
1.5	1
2	1
2.5	1
3	1
4	1
3	1
3	1
2.5	1
3	1
3.5	1
3.5	1
4	1
3	1
3.5	1
5	1
4	1
3.5	1
3.5	1
2.5	1
1	1
18.5	1
22	1
26.5	1
30	1
24	1
2.5	1
2	1
2	1
1.5	1
2.5	1
2	1
2	1
2	1
2	1
2.5	1
2	1
1	1
2	1
3	1
3	1
2.5	1
3	1
2.5	1
4	1
4	1
3	1
4	1
4	1
3.5	1
3	1
3	1
3	1
3	1
14	1
16	1
19	1
21	1
26.5	1
24.5	1
23	1
21	1
2	1
2.5	1
3	1
3	1
3	1
3	1
4	1
5	1
4	1
3.5	1
3.5	1
4.5	1
4	1
3	1
3	1
3	1
3	1
4	1
4	1
3.5	1
4	1
3.5	1
3	1
1.5	1
3	1
11	1
11	1
11	1
13	1
16.5	1
20.5	1
21.5	1
23	1
26	1
28.5	1
11.5	1
3.5	1
3	1
4	1
4	1
4.5	1
4	1
4	1
4	1
3.5	1
3.5	1
3.5	1
3.5	1
3	1
3	1
3	1
4	1
3.5	1
3.5	1
3.5	1
3	1
8	1
10	1
9.5	1
11	1
14.5	1
15.5	1
18.5	1
19.5	1
21.5	1
30.5	1
27	1
4	1
4.5	1
5	1
4.5	1
6	1
4	1
3	1
3.5	1
5	1
4	1
2.5	1
3	1
3	1
2.5	1
3	1
3	1
3.5	1
5.5	1
7	1
7.5	1
10.5	1
12	1
15	1
17	1
19.5	1
22.5	1
22	1
29.5	1
26.5	1
4	1
6	1
4.5	1
4.5	1
4	1
4	1
3	1
2.5	1
3	1
6	1
6.5	1
6	1
7.5	1
10.5	1
11.5	1
13.5	1
17	1
18.5	1
19.5	1
25	1
27.5	1
25	1
9	1
6	1
6	1
6.5	1
8.5	1
7.5	1
9.5	1
13	1
15.5	1
18	1
19	1
23	1
24	1
24	1
23	1
23	1
5	1
5.5	1
8	1
7	1
9	1
10	1
11	1
15	1
17	1
18.5	1
21.5	1
25.5	1
24.5	1
24	1
28.5	1
3	1
4	1
5	1
7	1
8.5	1
9.5	1
11	1
11.5	1
10.5	1
15.5	1
17.5	1
22	1
22.5	1
27	1
24	1
24	1
34.5	1
35	1
5	1
4.5	1
5	1
8	1
9	1
11	1
10.5	1
12.5	1
13.5	1
14.5	1
16	1
21	1
25.5	1
26	1
23	1
27	1
33.5	1
41	1
2	1
0.5	1
1.5	1
6	1
7	1
6.5	1
10	1
10.5	1
10.5	1
10.5	1
12	1
13	1
16.5	1
20	1
24.5	1
25	1
28.5	1
29	1
32	1
40	1
1	1
1	1
1	1
2	1
2	1
1	1
0.5	1
1	1
2	1
6	1
6	1
7.5	1
7	1
9	1
10	1
11	1
13	1
15	1
17.5	1
20	1
23.5	1
25.5	1
27	1
28	1
31.5	1
44.5	1
46	1
4	1
1	1
2	1
1	1
1	1
1	1
1	1
1	1
2	1
5	1
5.5	1
6	1
7.5	1
9	1
10	1
12.5	1
12.5	1
14	1
17	1
20.5	1
22	1
25.5	1
28	1
27.5	1
32.5	1
47.5	1
54.5	1
22.5	1
1	1
1	1
1	1
0.5	1
1	1
1	1
1	1
1	1
0.5	1
5.5	1
7	1
7	1
9.5	1
8.5	1
11	1
12	1
12.5	1
13	1
16	1
17.5	1
22	1
25.5	1
27	1
29.5	1
32.5	1
49.5	1
55	1
33.5	1
1	1
0.5	1
1	1
1	1
1	1
1	1
1	1
1	1
1	1
1	1
1	1
0.5	1
1	1
0.5	1
0.5	1
5	1
5	1
8.5	1
9	1
9	1
10	1
13.5	1
12.5	1
15	1
16.5	1
19.5	1
20.5	1
26.5	1
28.5	1
29	1
35	1
48	1
52	1
36.5	1
0.5	1
0.5	1
0.5	1
1	1
0.5	1
2	1
1	1
2	1
2	1
[truncated: 391,687+ more rows]
