# Supplementary material for: Coastal phytoplankton blooms expand and intensify in the 21st century
Source: Nature. 2023 Mar 1;615(7951):280–4. doi: 10.1038/s41586-023-05760-y (PMC9995273; doi:10.1038/s41586-023-05760-y)
Supplement: Supplementary file 16 — Source Data Extended Data Fig. 9 [file 41586_2023_5760_MOESM16_ESM.xlsx]

## Sheet: Extended Data Fig9a
Lon	Lat	Cluster
-67	82	3
-66	82	3
-70	81	3
-69	81	2
-68	81	2
-66	81	3
48	81	3
-68	80	3
-74	79	2
-76	78	2
-75	78	2
-74	78	2
-3	78	3
62	78	2
-97	77	3
-96	77	3
-89	77	3
-81	77	3
-76	77	2
-75	77	2
46	77	2
47	77	2
49	77	2
50	77	2
51	77	2
-97	76	3
-96	76	3
-81	76	3
-10	76	2
-9	76	2
-8	76	2
-7	76	2
-6	76	2
-5	76	2
42	76	3
43	76	2
44	76	2
45	76	2
46	76	2
47	76	2
48	76	2
49	76	2
50	76	2
51	76	2
-11	75	2
-10	75	2
-9	75	2
-8	75	2
-7	75	2
-6	75	2
-5	75	3
41	75	3
42	75	2
43	75	2
44	75	2
45	75	2
46	75	2
47	75	2
48	75	2
49	75	2
51	75	2
52	75	2
53	75	2
54	75	2
55	75	3
100	75	3
101	75	3
104	75	3
-12	74	2
-11	74	2
-10	74	2
-9	74	3
-8	74	3
19	74	2
20	74	2
21	74	2
22	74	2
23	74	2
24	74	2
25	74	2
26	74	2
27	74	2
28	74	2
29	74	2
30	74	2
31	74	2
32	74	2
33	74	2
34	74	2
35	74	2
36	74	3
41	74	2
42	74	2
43	74	2
44	74	2
45	74	2
46	74	2
47	74	2
48	74	2
49	74	2
50	74	2
51	74	2
52	74	2
53	74	2
54	74	3
107	74	3
108	74	3
113	74	3
15	73	2
16	73	2
17	73	2
18	73	2
19	73	2
20	73	2
21	73	2
22	73	2
23	73	2
24	73	2
25	73	2
26	73	2
27	73	2
28	73	2
29	73	2
30	73	2
31	73	2
32	73	2
33	73	2
34	73	2
35	73	2
36	73	2
37	73	2
38	73	2
39	73	3
40	73	3
41	73	2
42	73	2
43	73	2
44	73	2
45	73	2
46	73	2
48	73	2
49	73	2
50	73	2
51	73	2
52	73	3
81	73	3
82	73	3
129	73	3
-56	72	3
-55	72	3
-16	72	2
-15	72	2
-14	72	2
-13	72	3
9	72	2
10	72	2
11	72	2
12	72	2
13	72	2
14	72	2
15	72	2
16	72	2
17	72	2
18	72	2
19	72	2
20	72	2
21	72	2
22	72	2
23	72	2
24	72	2
25	72	2
26	72	2
27	72	2
28	72	2
29	72	2
30	72	2
31	72	2
32	72	2
33	72	2
34	72	2
35	72	2
36	72	2
37	72	2
38	72	2
39	72	2
40	72	2
41	72	2
42	72	2
43	72	2
44	72	2
45	72	2
46	72	2
47	72	2
48	72	2
49	72	2
50	72	2
81	72	3
82	72	3
83	72	3
136	72	3
150	72	3
152	72	3
156	72	3
157	72	3
-164	71	2
-161	71	3
-153	71	3
-55	71	3
-17	71	2
-16	71	2
-15	71	2
-14	71	2
5	71	3
6	71	2
8	71	2
9	71	2
10	71	2
11	71	2
12	71	2
13	71	2
14	71	2
15	71	2
16	71	2
17	71	2
18	71	2
19	71	2
20	71	2
21	71	2
22	71	3
23	71	3
25	71	3
27	71	3
28	71	3
29	71	3
30	71	2
31	71	2
32	71	2
33	71	2
34	71	2
35	71	2
36	71	2
37	71	2
38	71	2
39	71	2
40	71	2
41	71	2
42	71	2
43	71	2
44	71	2
45	71	2
46	71	2
47	71	2
48	71	2
49	71	2
50	71	2
51	71	2
54	71	2
175	71	3
-167	70	2
-166	70	2
-165	70	2
-137	70	3
-134	70	3
-130	70	3
-84	70	3
-83	70	3
-81	70	3
-55	70	3
-54	70	3
-53	70	3
-52	70	2
-51	70	3
-17	70	2
-16	70	2
-15	70	2
-14	70	3
-10	70	3
4	70	3
5	70	2
6	70	2
7	70	2
8	70	2
9	70	2
10	70	2
11	70	2
12	70	2
13	70	2
14	70	2
15	70	2
16	70	2
17	70	3
18	70	3
20	70	3
29	70	3
30	70	3
31	70	3
32	70	3
33	70	2
34	70	2
35	70	2
36	70	2
37	70	2
38	70	2
39	70	2
40	70	2
41	70	2
42	70	2
43	70	2
44	70	2
45	70	2
46	70	2
47	70	2
-173	69	2
-172	69	2
-168	69	2
-167	69	2
-138	69	3
-137	69	3
-82	69	3
-55	69	2
-54	69	2
-53	69	3
-52	69	3
-18	69	2
-17	69	2
-16	69	2
-15	69	2
-10	69	2
-9	69	2
-8	69	3
3	69	2
4	69	2
5	69	2
6	69	2
7	69	2
8	69	2
9	69	2
10	69	2
11	69	2
12	69	2
13	69	2
14	69	2
36	69	3
37	69	3
38	69	2
39	69	2
40	69	2
41	69	2
42	69	2
43	69	2
44	69	3
45	69	3
46	69	2
53	69	3
-172	68	2
-171	68	2
-170	68	2
-169	68	2
-168	68	2
-167	68	2
-166	68	2
-165	68	3
-56	68	2
-55	68	2
-54	68	3
-23	68	2
-22	68	2
-21	68	2
-20	68	2
-19	68	2
-18	68	2
-17	68	2
-16	68	2
-15	68	2
-14	68	2
-13	68	2
-12	68	2
-11	68	2
-10	68	2
-9	68	2
-8	68	2
-7	68	3
3	68	2
4	68	2
5	68	2
6	68	2
7	68	2
8	68	2
9	68	2
10	68	2
11	68	2
12	68	2
13	68	2
14	68	2
40	68	3
46	68	3
-179	67	3
-172	67	3
-171	67	2
-170	67	2
-169	67	2
-167	67	2
-166	67	3
-68	67	3
-67	67	3
-56	67	2
-55	67	2
-54	67	3
-30	67	2
-29	67	2
-27	67	2
-25	67	2
-24	67	2
-23	67	2
-22	67	2
-21	67	2
-20	67	2
-19	67	2
-18	67	2
-17	67	2
-16	67	2
-15	67	2
-14	67	2
-13	67	2
-12	67	2
-11	67	2
-10	67	2
-9	67	2
-8	67	2
-7	67	2
-6	67	3
2	67	3
3	67	2
4	67	2
5	67	2
6	67	2
7	67	2
8	67	2
9	67	2
10	67	2
11	67	2
12	67	2
13	67	3
33	67	3
34	67	3
35	67	3
36	67	3
37	67	3
38	67	3
43	67	3
47	67	3
69	67	3
-179	66	3
-178	66	3
-177	66	3
-173	66	3
-172	66	3
-171	66	2
-170	66	2
-81	66	3
-80	66	3
-56	66	2
-55	66	2
-54	66	2
-53	66	3
-38	66	3
-35	66	2
-34	66	2
-33	66	2
-32	66	2
-31	66	2
-30	66	2
-29	66	2
-28	66	2
-27	66	2
-26	66	2
-25	66	2
-24	66	3
-23	66	3
-22	66	3
-21	66	3
-20	66	3
-15	66	3
-14	66	2
-13	66	2
-12	66	2
-11	66	2
-10	66	2
-9	66	2
-8	66	2
-7	66	2
-6	66	2
-5	66	2
-4	66	3
-3	66	3
0	66	3
1	66	3
2	66	2
3	66	2
4	66	2
5	66	2
6	66	2
7	66	2
8	66	2
9	66	2
10	66	2
11	66	2
12	66	3
23	66	2
34	66	3
35	66	2
36	66	2
37	66	2
38	66	2
39	66	2
40	66	3
-179	65	2
-178	65	2
-177	65	2
-176	65	2
-175	65	2
-174	65	3
-173	65	2
-172	65	2
-171	65	2
-170	65	2
-169	65	2
-168	65	2
-167	65	2
-164	65	3
-163	65	3
-79	65	3
-76	65	3
-57	65	2
-56	65	2
-55	65	2
-54	65	2
-53	65	2
-40	65	3
-38	65	2
-37	65	2
-36	65	2
-35	65	2
-34	65	2
-33	65	2
-32	65	2
-31	65	2
-30	65	2
-29	65	2
-28	65	2
-27	65	2
-26	65	2
-25	65	2
-24	65	2
-23	65	2
-16	65	3
-15	65	3
-14	65	2
-13	65	2
-12	65	2
-11	65	2
-10	65	2
-9	65	2
-8	65	2
-7	65	2
-6	65	2
-5	65	2
-4	65	2
-3	65	2
-2	65	2
-1	65	2
0	65	2
1	65	2
2	65	2
3	65	2
4	65	2
5	65	2
6	65	2
7	65	2
8	65	2
9	65	2
10	65	3
11	65	3
22	65	2
23	65	2
24	65	3
37	65	3
38	65	3
39	65	3
179	65	3
-179	64	2
-178	64	2
-177	64	2
-176	64	2
-175	64	2
-173	64	2
-172	64	2
-171	64	2
-170	64	2
-169	64	2
-164	64	3
-78	64	2
-77	64	2
-76	64	2
-72	64	3
-68	64	3
-57	64	2
-56	64	2
-55	64	2
-54	64	2
-53	64	2
-52	64	3
-40	64	2
-39	64	2
-38	64	2
-37	64	2
-36	64	2
-35	64	2
-34	64	2
-33	64	2
-32	64	2
-31	64	2
-30	64	2
-29	64	2
-28	64	2
-27	64	2
-26	64	2
-25	64	2
-24	64	2
-23	64	2
-22	64	2
-21	64	2
-20	64	3
-19	64	3
-18	64	2
-17	64	2
-16	64	2
-15	64	2
-14	64	2
-13	64	2
-12	64	2
-11	64	2
-10	64	2
-9	64	2
-8	64	2
-7	64	2
-6	64	2
-5	64	2
-4	64	2
-3	64	2
-2	64	2
-1	64	2
0	64	2
1	64	2
2	64	2
3	64	2
4	64	2
5	64	2
6	64	2
7	64	2
8	64	3
9	64	3
19	64	3
20	64	2
21	64	2
22	64	3
23	64	3
179	64	3
-179	63	2
-178	63	2
-177	63	2
-171	63	2
-166	63	3
-165	63	3
-70	63	3
-69	63	3
-68	63	3
-65	63	3
-64	63	3
-58	63	2
-57	63	2
-56	63	2
-55	63	2
-54	63	2
-53	63	2
-52	63	2
-51	63	2
-41	63	2
-40	63	2
-39	63	2
-38	63	2
-37	63	2
-36	63	2
-35	63	2
-34	63	3
-33	63	3
-32	63	3
-30	63	2
-29	63	2
-28	63	2
-27	63	2
-26	63	2
-25	63	2
-24	63	2
-23	63	2
-22	63	2
-21	63	2
-20	63	2
-19	63	2
-18	63	2
-17	63	2
-16	63	2
-15	63	2
-14	63	2
-13	63	2
-12	63	2
-11	63	2
-10	63	2
-9	63	2
-8	63	2
-6	63	2
-5	63	2
-4	63	2
-3	63	2
-2	63	2
-1	63	2
0	63	2
1	63	2
2	63	2
3	63	2
4	63	2
5	63	2
6	63	3
17	63	3
18	63	2
19	63	2
20	63	2
164	63	3
176	63	3
177	63	3
178	63	3
179	63	3
-179	62	2
-152	62	3
-151	62	3
-69	62	2
-68	62	2
-67	62	2
-66	62	2
-60	62	2
-59	62	2
-58	62	2
-57	62	2
-56	62	2
-55	62	2
-54	62	2
-53	62	2
-52	62	2
-51	62	2
-50	62	2
-49	62	3
-42	62	2
-41	62	2
-40	62	2
-39	62	2
-38	62	2
-37	62	2
-36	62	2
-35	62	3
-30	62	3
-29	62	2
-28	62	2
-27	62	2
-26	62	2
-25	62	2
-24	62	2
-23	62	2
-22	62	2
-21	62	2
-20	62	2
-19	62	2
-18	62	2
-17	62	2
-16	62	2
-15	62	2
-14	62	2
-13	62	2
-12	62	2
-11	62	2
-10	62	2
-9	62	2
-8	62	2
-7	62	2
-6	62	2
-5	62	2
-4	62	2
-3	62	2
-2	62	2
-1	62	2
0	62	2
1	62	2
2	62	2
3	62	2
4	62	2
17	62	2
18	62	2
19	62	2
20	62	2
21	62	3
157	62	3
158	62	2
159	62	2
160	62	2
161	62	3
162	62	3
163	62	3
173	62	3
174	62	2
175	62	2
176	62	2
177	62	2
178	62	2
179	62	2
-179	61	2
-178	61	2
-177	61	2
-151	61	3
-150	61	3
-148	61	3
-147	61	2
-146	61	2
-145	61	3
-70	61	3
-68	61	2
-67	61	2
-66	61	2
-65	61	3
-64	61	2
-63	61	2
-62	61	2
-61	61	2
-60	61	2
-59	61	2
-58	61	2
-57	61	3
-56	61	2
-55	61	2
-54	61	2
-53	61	2
-52	61	2
-51	61	2
-50	61	2
-49	61	2
-48	61	2
-47	61	2
-46	61	3
-42	61	2
-41	61	2
-40	61	2
-39	61	2
-28	61	3
-27	61	3
-26	61	3
-25	61	2
-24	61	2
-23	61	2
-22	61	2
-21	61	2
-20	61	2
-19	61	2
-18	61	2
-17	61	2
-16	61	2
-15	61	3
-14	61	2
-13	61	2
-12	61	2
-11	61	2
-10	61	2
-9	61	2
-8	61	2
-7	61	2
-6	61	2
-5	61	2
-4	61	2
-3	61	2
-2	61	2
-1	61	2
0	61	2
1	61	2
2	61	2
3	61	2
4	61	2
5	61	3
17	61	3
18	61	2
19	61	2
20	61	2
24	61	3
25	61	3
26	61	3
27	61	3
28	61	3
155	61	3
156	61	2
157	61	2
158	61	2
159	61	2
160	61	2
161	61	2
162	61	2
163	61	3
165	61	3
166	61	3
167	61	3
168	61	3
169	61	2
170	61	3
171	61	3
172	61	2
173	61	2
174	61	2
175	61	2
176	61	2
177	61	2
178	61	2
179	61	2
-179	60	2
-178	60	2
-177	60	2
-176	60	2
-175	60	2
-174	60	2
-170	60	2
-169	60	2
-168	60	2
-167	60	2
-155	60	3
-154	60	3
-153	60	2
-151	60	3
-150	60	2
-149	60	2
-148	60	2
-147	60	2
-146	60	2
-145	60	2
-144	60	2
-143	60	2
-142	60	2
-141	60	2
-140	60	2
-139	60	3
-69	60	2
-68	60	2
-67	60	2
-62	60	2
-61	60	2
-60	60	2
-59	60	2
-58	60	2
-57	60	2
-56	60	3
-55	60	2
-54	60	2
-53	60	2
-52	60	2
-51	60	2
-50	60	2
-49	60	2
-48	60	2
-47	60	2
-46	60	2
-45	60	2
-44	60	2
-43	60	2
-42	60	2
-41	60	2
-22	60	3
-21	60	3
-20	60	3
-15	60	3
-14	60	2
-13	60	2
-12	60	2
-11	60	2
-10	60	2
-9	60	2
-8	60	2
-7	60	2
-6	60	2
-5	60	2
-4	60	2
-3	60	2
-2	60	2
-1	60	2
0	60	2
1	60	2
2	60	2
3	60	2
4	60	1
10	60	3
19	60	2
20	60	2
21	60	2
22	60	2
23	60	2
24	60	2
25	60	3
26	60	3
27	60	2
28	60	3
29	60	3
143	60	3
144	60	3
145	60	3
146	60	3
147	60	3
148	60	3
149	60	3
150	60	2
151	60	3
154	60	3
155	60	3
156	60	2
157	60	2
158	60	2
159	60	2
160	60	2
161	60	2
163	60	3
164	60	3
165	60	2
166	60	2
167	60	2
168	60	2
169	60	2
170	60	2
171	60	2
172	60	2
173	60	2
174	60	2
175	60	2
176	60	2
177	60	2
178	60	2
179	60	2
-179	59	3
-178	59	2
-177	59	2
-176	59	2
-175	59	2
-174	59	2
-173	59	2
-172	59	2
-171	59	2
-170	59	2
-169	59	2
-168	59	2
-167	59	2
-166	59	2
-165	59	2
-164	59	2
-163	59	2
-162	59	2
-161	59	2
-160	59	2
-159	59	3
-158	59	3
-155	59	3
-154	59	2
-153	59	2
-152	59	2
-151	59	2
-150	59	2
-149	59	2
-148	59	2
-147	59	2
-146	59	2
-145	59	2
-144	59	2
-143	59	2
-142	59	2
-141	59	2
-140	59	2
-139	59	2
-138	59	2
-137	59	2
-78	59	3
-68	59	3
-67	59	3
-61	59	2
-60	59	2
-59	59	2
-58	59	2
-57	59	2
-56	59	2
-55	59	3
-54	59	3
-53	59	2
-52	59	2
-51	59	2
-50	59	2
-49	59	2
-48	59	2
-47	59	2
-45	59	2
-44	59	2
-15	59	2
-14	59	2
-13	59	2
-12	59	2
-11	59	2
-10	59	2
-9	59	2
-8	59	2
-7	59	2
-6	59	2
-5	59	3
-4	59	3
-3	59	2
-2	59	2
-1	59	2
0	59	2
1	59	2
2	59	2
3	59	2
4	59	1
5	59	1
6	59	3
8	59	3
9	59	1
10	59	1
11	59	3
17	59	2
18	59	1
19	59	1
20	59	2
21	59	2
22	59	3
23	59	3
24	59	3
141	59	3
142	59	2
143	59	2
144	59	2
145	59	2
146	59	2
147	59	2
148	59	2
149	59	2
150	59	2
151	59	2
152	59	2
153	59	2
154	59	2
155	59	2
156	59	2
157	59	2
158	59	2
159	59	2
163	59	3
164	59	2
165	59	2
166	59	2
167	59	2
168	59	2
169	59	2
170	59	2
171	59	2
172	59	2
173	59	2
174	59	2
176	59	2
177	59	2
178	59	3
-178	58	3
-177	58	2
-176	58	2
-175	58	2
-174	58	2
-173	58	2
-172	58	2
-171	58	2
-170	58	2
-169	58	2
-168	58	2
-167	58	2
-166	58	2
-165	58	2
-164	58	2
-163	58	2
-162	58	2
-161	58	2
-160	58	2
-159	58	2
-157	58	3
-156	58	2
-155	58	2
-153	58	2
-152	58	2
-151	58	2
-150	58	2
-149	58	2
-148	58	2
-147	58	2
-146	58	2
-143	58	2
-142	58	2
-141	58	2
-140	58	2
-139	58	2
-138	58	2
-137	58	2
-136	58	2
-61	58	2
-60	58	2
-59	58	2
-58	58	2
-57	58	2
-56	58	2
-55	58	2
-54	58	3
-52	58	3
-51	58	3
-50	58	2
-49	58	2
-48	58	2
-15	58	2
-14	58	2
-13	58	2
-12	58	2
-11	58	2
-10	58	2
-9	58	2
-8	58	2
-7	58	2
-6	58	3
-4	58	3
-3	58	3
-2	58	2
-1	58	2
0	58	2
1	58	2
2	58	2
3	58	2
4	58	2
5	58	1
6	58	1
7	58	1
8	58	1
9	58	2
10	58	2
11	58	1
12	58	3
16	58	3
17	58	2
18	58	3
19	58	2
20	58	2
21	58	2
22	58	3
23	58	2
24	58	3
139	58	3
140	58	3
141	58	2
142	58	2
143	58	2
144	58	2
145	58	2
146	58	2
147	58	2
148	58	2
149	58	2
150	58	2
151	58	2
152	58	2
153	58	2
154	58	2
155	58	2
156	58	2
157	58	2
163	58	3
164	58	2
165	58	2
166	58	2
167	58	2
168	58	2
169	58	2
170	58	2
171	58	2
-177	57	3
-176	57	2
-175	57	2
-174	57	2
-173	57	2
-172	57	2
-171	57	2
-170	57	2
-169	57	2
-168	57	2
-167	57	2
-166	57	2
-165	57	2
-164	57	2
-163	57	2
-162	57	2
-161	57	2
-160	57	3
-159	57	3
-158	57	2
-157	57	2
-156	57	2
-155	57	2
-154	57	2
-153	57	2
-152	57	2
-151	57	2
-150	57	2
-149	57	2
-148	57	2
-140	57	2
-139	57	2
-138	57	2
-137	57	2
-136	57	2
-60	57	2
-59	57	2
-58	57	2
-57	57	2
-56	57	2
-55	57	2
-54	57	2
-53	57	2
-52	57	3
-49	57	3
-48	57	3
-47	57	3
-15	57	2
-14	57	2
-13	57	2
-12	57	2
-11	57	2
-10	57	2
-9	57	2
-8	57	2
-7	57	2
-6	57	3
-4	57	3
-3	57	2
-2	57	2
-1	57	2
0	57	2
1	57	2
2	57	2
3	57	2
4	57	2
5	57	2
6	57	2
7	57	2
8	57	3
9	57	3
10	57	3
11	57	1
12	57	2
14	57	3
15	57	3
16	57	2
17	57	1
18	57	2
19	57	2
20	57	2
21	57	3
138	57	3
139	57	2
140	57	2
141	57	2
142	57	2
143	57	2
144	57	2
145	57	2
146	57	2
147	57	2
148	57	2
149	57	2
150	57	2
151	57	2
152	57	2
153	57	2
154	57	2
155	57	2
156	57	2
163	57	3
164	57	2
165	57	2
166	57	2
167	57	2
-173	56	2
-172	56	2
-171	56	2
-170	56	2
-169	56	2
-168	56	2
-167	56	2
-166	56	2
-165	56	2
-164	56	2
-163	56	3
-161	56	3
-160	56	2
-159	56	2
-158	56	2
-157	56	2
-156	56	2
-155	56	2
-154	56	2
-153	56	2
-152	56	2
-151	56	2
-137	56	2
-136	56	2
-135	56	2
-134	56	2
-57	56	2
-56	56	2
-55	56	2
-54	56	2
-53	56	2
-52	56	2
-51	56	3
-16	56	3
-15	56	2
-14	56	2
-13	56	2
-12	56	2
-11	56	2
-10	56	2
-9	56	2
-8	56	2
-5	56	3
-3	56	3
-2	56	2
-1	56	2
0	56	2
1	56	2
2	56	1
3	56	1
4	56	1
5	56	2
6	56	2
7	56	2
8	56	3
9	56	3
10	56	3
11	56	3
13	56	3
14	56	2
15	56	1
16	56	1
17	56	2
18	56	2
19	56	2
20	56	2
21	56	3
136	56	3
137	56	3
138	56	2
139	56	2
140	56	2
141	56	2
142	56	2
143	56	2
144	56	2
145	56	2
146	56	2
147	56	2
148	56	2
149	56	2
150	56	2
151	56	2
152	56	2
153	56	2
154	56	2
155	56	2
162	56	3
163	56	2
164	56	2
165	56	2
166	56	2
167	56	2
168	56	2
-174	55	2
-173	55	2
-172	55	2
-171	55	2
-170	55	2
-169	55	2
-168	55	2
-167	55	2
-166	55	2
-165	55	2
-164	55	2
-163	55	2
-162	55	2
-161	55	2
-160	55	2
-159	55	2
-158	55	2
-157	55	2
-156	55	2
-155	55	2
-154	55	2
-153	55	2
-152	55	3
-136	55	2
-135	55	2
-134	55	2
-133	55	2
-132	55	3
-131	55	2
-56	55	2
-55	55	2
-54	55	2
-53	55	2
-52	55	2
-51	55	2
-16	55	2
-15	55	2
-14	55	2
-13	55	2
-12	55	2
-11	55	2
-10	55	2
-9	55	3
-6	55	2
-5	55	2
-2	55	3
-1	55	2
0	55	2
1	55	2
2	55	1
3	55	1
4	55	2
5	55	2
6	55	2
7	55	2
8	55	3
10	55	3
11	55	3
12	55	2
13	55	2
14	55	1
15	55	2
16	55	2
17	55	3
18	55	3
19	55	2
20	55	3
136	55	3
137	55	3
138	55	3
139	55	2
140	55	2
141	55	2
142	55	2
143	55	2
144	55	2
145	55	2
146	55	2
147	55	2
148	55	2
149	55	2
150	55	3
151	55	2
152	55	2
153	55	2
154	55	2
155	55	2
160	55	3
161	55	3
162	55	2
163	55	2
164	55	2
165	55	2
166	55	2
167	55	2
168	55	2
169	55	2
-174	54	2
-173	54	2
-172	54	2
-171	54	2
-170	54	2
-169	54	2
-168	54	2
-167	54	2
-166	54	2
-165	54	2
-164	54	2
-163	54	2
-161	54	2
-160	54	2
-159	54	2
-135	54	2
-134	54	2
-133	54	2
-132	54	3
-131	54	1
-58	54	3
-56	54	2
-55	54	2
-54	54	2
-53	54	2
-52	54	2
-51	54	2
-16	54	2
-15	54	2
-14	54	2
-13	54	2
-12	54	2
-11	54	2
-7	54	3
-6	54	2
-5	54	2
-4	54	2
-1	54	3
0	54	2
1	54	2
2	54	2
3	54	2
4	54	2
5	54	2
6	54	3
7	54	3
8	54	3
14	54	3
140	54	3
141	54	3
142	54	2
143	54	3
144	54	2
145	54	2
146	54	2
147	54	2
151	54	2
152	54	2
153	54	2
154	54	2
155	54	2
159	54	3
160	54	3
161	54	2
162	54	2
163	54	2
170	54	2
171	54	2
172	54	2
173	54	2
174	54	2
175	54	2
176	54	2
-179	53	2
-178	53	2
-177	53	2
-176	53	2
-175	53	2
-174	53	2
-173	53	3
-170	53	2
-134	53	2
-133	53	2
-132	53	2
-131	53	2
-130	53	2
-129	53	2
-56	53	2
-55	53	2
-54	53	2
-53	53	2
-52	53	2
-51	53	2
-50	53	3
-16	53	2
-15	53	2
-14	53	2
-13	53	2
-12	53	2
-11	53	2
-10	53	3
-8	53	3
-6	53	2
-5	53	3
0	53	3
1	53	3
2	53	2
3	53	1
4	53	3
141	53	3
144	53	2
145	53	2
151	53	3
152	53	2
153	53	2
154	53	2
155	53	2
156	53	2
159	53	3
160	53	2
161	53	2
162	53	2
170	53	2
171	53	2
172	53	2
173	53	2
174	53	2
175	53	2
176	53	2
-178	52	2
-177	52	2
-176	52	2
-175	52	2
-134	52	3
-133	52	2
-132	52	2
-131	52	2
-130	52	2
-129	52	2
-128	52	2
-59	52	3
-58	52	3
-56	52	2
-55	52	2
-54	52	2
-53	52	2
-52	52	2
-51	52	2
-50	52	2
-49	52	3
-16	52	2
-15	52	2
-14	52	2
-13	52	2
-12	52	2
-11	52	2
-10	52	3
-9	52	2
-8	52	2
-7	52	2
-6	52	2
-4	52	3
2	52	2
3	52	3
140	52	3
141	52	3
142	52	2
143	52	3
144	52	2
145	52	2
151	52	2
152	52	2
153	52	2
154	52	2
155	52	2
156	52	2
157	52	3
158	52	3
159	52	2
160	52	2
161	52	2
162	52	2
169	52	2
170	52	2
171	52	2
172	52	2
173	52	2
174	52	2
175	52	2
176	52	2
177	52	2
178	52	2
179	52	2
-132	51	2
-131	51	2
-130	51	2
-129	51	2
-128	51	2
-127	51	3
-126	51	3
-125	51	3
-66	51	3
-65	51	3
-64	51	3
-63	51	3
-62	51	3
-61	51	3
-60	51	3
-59	51	2
-58	51	3
-56	51	2
-55	51	2
-54	51	2
-53	51	2
-52	51	2
-51	51	2
-50	51	2
-49	51	2
-16	51	3
-15	51	2
-14	51	2
-13	51	2
-12	51	2
-11	51	2
-10	51	2
-9	51	2
-8	51	2
-7	51	2
-6	51	2
-5	51	3
-4	51	3
-3	51	2
-2	51	2
-1	51	2
0	51	2
1	51	2
141	51	3
143	51	3
144	51	3
145	51	2
146	51	2
151	51	2
152	51	2
153	51	2
154	51	2
155	51	2
156	51	2
157	51	2
158	51	2
159	51	2
160	51	2
161	51	2
168	51	3
169	51	2
170	51	2
171	51	2
172	51	2
173	51	2
174	51	2
175	51	2
179	51	2
-129	50	2
-128	50	2
-127	50	1
-126	50	3
-124	50	3
-69	50	3
-68	50	3
-67	50	2
-66	50	2
-65	50	2
-64	50	2
-63	50	2
-62	50	2
-61	50	2
-60	50	2
-59	50	2
-58	50	3
-56	50	3
-55	50	3
-54	50	2
-53	50	2
-52	50	2
-51	50	2
-50	50	2
-49	50	2
-48	50	3
-15	50	3
-14	50	2
-13	50	2
-12	50	2
-11	50	2
-10	50	2
-9	50	2
-8	50	2
-7	50	2
-6	50	2
-5	50	2
-4	50	2
-3	50	2
-2	50	3
-1	50	2
0	50	3
1	50	3
141	50	3
143	50	3
144	50	3
145	50	2
146	50	2
147	50	2
150	50	2
151	50	2
152	50	2
153	50	2
154	50	2
155	50	2
156	50	2
157	50	2
158	50	2
159	50	2
160	50	2
169	50	3
170	50	3
-128	49	2
-127	49	2
-126	49	1
-125	49	1
-124	49	3
-123	49	3
-70	49	3
-69	49	3
-68	49	3
-67	49	3
-65	49	3
-64	49	2
-63	49	2
-62	49	2
-61	49	2
-60	49	2
-59	49	3
-54	49	3
-53	49	2
-52	49	2
-51	49	2
-50	49	2
-49	49	2
-48	49	3
-14	49	3
-13	49	3
-12	49	2
-11	49	2
-10	49	2
-9	49	2
-8	49	2
-7	49	2
-6	49	2
-5	49	3
-4	49	3
-3	49	3
140	49	3
141	49	2
142	49	2
143	49	3
144	49	2
145	49	2
146	49	2
147	49	2
148	49	2
149	49	2
150	49	2
151	49	2
152	49	2
153	49	2
154	49	2
155	49	2
156	49	2
157	49	2
158	49	2
-126	48	3
-125	48	1
-67	48	3
-66	48	3
-65	48	2
-64	48	2
-63	48	2
-62	48	2
-61	48	2
-60	48	2
-59	48	2
-58	48	2
-57	48	3
-56	48	3
-55	48	3
-53	48	2
-52	48	2
-51	48	2
-50	48	2
-49	48	2
-48	48	3
-11	48	3
-10	48	2
-9	48	2
-8	48	2
-7	48	2
-6	48	2
-5	48	2
-4	48	2
139	48	3
140	48	2
141	48	2
[truncated: 1,769 more rows]
