# Supplementary material for: Coastal phytoplankton blooms expand and intensify in the 21st century
Source: Nature. 2023 Mar 1;615(7951):280–4. doi: 10.1038/s41586-023-05760-y (PMC9995273; doi:10.1038/s41586-023-05760-y)
Supplement: Supplementary file 17 — Source Data Extended Data Fig. 10 [file 41586_2023_5760_MOESM17_ESM.xlsx]

## Sheet: ENSO
2002	2003	2004	2005	2006	2007	2008	2009	2010	2011	2012	2013	2014	2015	2016	2017	2018	2019	2020
0.07	0.8	0.16	0.08	-0.68	0.62	-1.08	-1.01	0.93	-1.83	-1.08	-0.05	-0.51	0.23	1.94	-0.41	-0.77	0.08	0.29
-0.26	0.62	-0.04	0.61	-0.5	0.39	-1.27	-0.85	1.28	-1.63	-0.67	-0.07	-0.43	0.05	1.81	-0.41	-0.7	0.52	0.3
-0.2	0.53	-0.44	0.82	-0.61	-0.22	-1.54	-0.94	1.31	-1.79	-0.59	-0.14	-0.08	0.13	1.31	-0.58	-0.79	0.77	0.15
-0.36	-0.08	-0.23	0.13	-0.84	-0.36	-1.13	-0.81	0.49	-1.74	-0.43	-0.37	-0.16	0.35	1.33	-0.21	-1.29	0.33	-0.11
-0.1	-0.57	-0.44	0.18	-0.43	-0.44	-0.98	-0.72	-0.17	-1.29	-0.35	-0.71	-0.18	0.96	1.26	0.17	-0.91	0.26	-0.24
0.4	-0.07	-0.34	0.2	-0.23	-0.86	-0.86	-0.06	-1.33	-1.08	-0.28	-1.18	-0.01	1.85	0.36	-0.29	-0.51	0.35	-0.73
0.42	0.01	0.43	-0.02	0.11	-0.77	-0.87	0.49	-2.43	-0.86	0.3	-0.85	0.32	1.73	-0.51	-0.7	-0.17	0.24	-1
0.97	0.01	0.74	-0.01	0.56	-0.93	-1.08	0.52	-2.4	-0.88	-0.06	-0.5	0.16	1.92	-0.28	-0.77	0.36	0.3	-0.99
0.84	0.14	0.54	-0.05	0.63	-1.1	-1.07	0.39	-2.28	-1.16	-0.32	-0.38	-0.15	2.21	-0.34	-0.8	0.52	0.15	-1.19
0.79	0.26	0.34	-0.71	0.68	-1.14	-1.12	0.56	-2.18	-1.37	-0.22	-0.16	0.07	2.11	-0.6	-0.63	0.41	0.27	-1.2
0.76	0.29	0.51	-0.75	0.9	-1.13	-1.05	1.05	-2.04	-1.21	-0.07	-0.18	0.34	1.88	-0.51	-0.63	0.26	0.45	-1.15
0.86	0.1	0.51	-0.73	0.59	-1.22	-1.05	0.96	-1.91	-1.24	-0.07	-0.35	0.34	1.9	-0.34	-0.73	0.13	0.41	-1.16

## Sheet: slope
	Entity	N_slope	P_slope	Fish_slope
0	Albania	0.06625	0.0432108	269.172
1	Algeria	0.307206	0.284853	168.479
2	Angola	0.242304	0.0813235	79.3588
3	Antigua and Barbuda	0.111373	-0.119239	0.428571
4	Argentina	0.557819	0.248775	129.905
5	Australia	0.653456	-0.834167	3761.74
6	Bahamas	20.2208	1.16167	-3.67203
7	Bahrain	1.05226	-0.0389706	0.391633
8	Bangladesh	2.44331	4.21375	118044
9	Barbados	-4.36461	-0.334167	2.46703
10	Belgium	2.5838	-2.4065	-45.1015
11	Belize	4.84571	5.32377	-567.121
12	Benin	0.746208	0.58181	332.12
13	Brazil	2.339	1.5587	27424.1
14	Brunei	-0.0558579	0.464632	55.5783
15	Bulgaria	2.23613	-0.487794	973.815
16	Cambodia	1.84953	0.362083	13092.7
17	Cameroon	0.182402	0.00360294	147.557
18	Canada	2.08297	0.870049	2464.23
19	Chile	-0.784166	-0.0253186	39874.2
20	China	1.27591	0.456176	2.09271e+06
21	Colombia	-1.83556	-0.749583	4243.83
22	Costa Rica	1.83774	-1.65919	-39.7447
23	Croatia	-5.90865	-3.44255	305.885
24	Cuba	0.562672	0.0560294	108.118
25	Cyprus	1.26328	0.719804	364.804
26	Denmark	0.872941	-0.16598	-149.112
27	Dominica	-0.78	-0.714363	-1.36923
28	Dominican Republic	2.06824	1.07671	68.5909
29	Ecuador	2.4464	0.545662	28882.1
30	Egypt	-2.48061	1.21782	74088.2
31	El Salvador	-1.13922	-0.126593	402.118
32	Eritrea	0.279473	-0.0896466
33	Estonia	1.12583	0.0262745	30.5961
34	Fiji	-0.316569	0.51598	1.91091
35	Finland	-1.47336	-0.59826	97.1972
36	France	-0.210907	-0.680784	-5655.61
37	Gabon	0.778431	0.569804	-4.77794
38	Gambia	-0.291593	-0.132892	1.4
39	Georgia	0.565515	0.841985	158.582
40	Germany	-1.45395	-0.229093	-1799.83
41	Ghana	0.785123	0.517083	4797.83
42	Greece	0.0330392	-0.934387	1265.44
43	Guatemala	2.65127	0.422157	1269.2
44	Guinea	0.0918627	0.110185	40.2018
45	Guyana	0.917083	0.418015	-17.5217
46	Honduras	2.48365	1.02029	1958.58
47	Iceland	0.537892	-0.543162	690.334
48	India	2.39554	0.870466	266293
49	Indonesia	0.203235	0.598578	1.18677e+06
50	Iran	-2.40123	-1.5111	24549.5
51	Iraq	0.23277	0.161936	1268.02
52	Ireland	-0.413333	0.931078	-1709.67
53	Israel	-1.79108	-1.32051	-264.407
54	Italy	-1.08662	-0.798382	-1509.23
55	Jamaica	-0.973015	-0.388284	-375.198
56	Japan	-2.52309	-3.99005	-20038.2
57	Kenya	0.710368	0.559853	1455.97
58	Kuwait	9.84419	5.08269	-13.5832
59	Latvia	2.07706	0.605466	17.4432
60	Lebanon	0.885319	1.6167	21.5353
61	Libya	-0.458578	-0.0944363	-23.4324
62	Lithuania	0.648235	0.376495	133.23
63	Madagascar	0.416397	0.049951	740.165
64	Malaysia	-2.78882	-0.771593	20040.1
65	Maldives	4.53875	0.185956
66	Malta	10.3319	-0.531814	506.561
67	Mauritius	-0.228897	-0.344167	84.2629
68	Mexico	1.49647	0.8675	8593.88
69	Montenegro	-1.84132	-1.14369	54.8132
70	Morocco	-0.576422	0.274216	-35.5409
71	Mozambique	0.168382	0.0144608	-132.359
72	Myanmar	1.13054	0.420196	52049.6
73	Namibia	1.62529	0.0710464	29.4441
74	Netherlands	-3.49064	-2.42694	-753.121
75	New Zealand	0.406887	-1.18044	604.613
76	Nicaragua	1.2665	0.242941	1472.24
77	Nigeria	0.454044	0.145466	21516.3
78	Norway	0.643039	-0.566765	59198
79	Oman	0.569706	0.887451	-3.41416
80	Pakistan	1.59039	0.959412	5365.2
81	Panama	-0.464534	0.716716	200.699
82	Papua New Guinea	0.954461	-0.00821079	452.35
83	Peru	0.931887	0.124657	7026.19
84	Philippines	0.49549	0.12799	38544.8
85	Poland	1.45093	-0.0133334	278.82
86	Portugal	1.48248	-0.131226	344.122
87	Qatar	1.26664	1.41464	-1.21978
88	Romania	1.27895	0.535515	257.137
89	Russia	0.382917	0.136593	6179.72
90	Saint Kitts and Nevis	-0.243282	-0.0817306	0.0182353
91	Saint Lucia	0.0788726	-0.269314	1.66602
92	Samoa	-0.00382353	-0.00710784	0.876972
93	Saudi Arabia	-0.548211	-0.651716	2653.87
94	Senegal	0.589485	0.206152	105.392
95	Seychelles	2.60221	1.01728	-81.7703
96	Slovenia	-2.4352	-2.29419	26.7562
97	South Africa	0.0602451	0.512181	109.244
98	South Korea	-5.32926	0.714828	80100
99	Spain	0.358652	-0.266765	2918.72
100	Sri Lanka	-2.3802	-0.380784	2363.53
101	Sudan	1.01357	-0.0854762	569.926
102	Suriname	1.22225	-0.0785784	-9.89149
103	Sweden	0.688358	-0.0776225	651.969
104	Syria	-3.63196	-1.48812	-513.21
105	Tanzania	0.360809	0.184877	1017.17
106	Thailand	0.598431	-0.219681	-30172.7
107	Togo	0.0845597	0.0464421	7.09559
108	Tonga	0.0215035	0.0203496	-2.08501
109	Trinidad and Tobago	3.44216	0.207181	-0.874162
110	Tunisia	0.197549	0.14076	1346.19
111	Turkey	1.54902	0.53223	13924.9
112	Ukraine	2.11949	0.552304	-398.192
113	United Arab Emirates	3.46473	2.26748	109.704
114	United Kingdom	-0.976691	-0.941324	2177.26
115	United States	0.512525	0.095	-9315.17
116	Uruguay	1.98093	0.175588	8.36704
117	Venezuela	-0.576691	1.20059	667.824
118	Vietnam	0.950686	-0.796029	199937
119	Yemen	0.0206863	0.0380511	-37.619
120	Equatorial Guinea			1.25824
121	Grenada			5.17
122	Guinea-Bissau
123	Haiti			108.801
124	Kiribati			-40.2738
125	Liberia			14.1015
126	Marshall Islands			0.812
127	North Korea			7880.74
128	Palau			1.38446
129	Saint Vincent and the Grenadines			0.188571
130	Sierra Leone			4.32353
131	Singapore			32.2283
132	Solomon Islands			652.059
133	Tuvalu			0.0355
134	Vanuatu			-0.977041
135	Bosnia and Herzegovina	4.29431	0.00463236	-296.355
136	Jordan	3.85571	-1.4327	28.6162
137	Nauru			-0.0429836
138	Palestine			41.4967
